# Supplementary material for: 4-(1-Ethyl-1H-1,3-benzimidazol-2-yl)-N,N-diphenyl­aniline monohydrate
Source: Acta Crystallogr Sect E Struct Rep Online. 2011 Jan 15;67(Pt 2):o417. doi: 10.1107/S160053681100119X (PMC3051646; doi:10.1107/S160053681100119X)
Supplement: Supplementary file 1 [file e-67-0o417-sup1.cif]

##############################################################################
###                                                                        ###
###        Electronic paper (Acta Crystallographica Section E)             ###
###                                                                        ###
##############################################################################
#                                                                            #
# This CIF contains the data in a paper accepted for publication in Acta     #
# Crystallographica Section E. It conforms to the requirements of Notes      #
# for Authors for Section E, and has been peer reviewed under the auspices   #
# of the IUCr Commission on Journals.                                        #
#                                                                            #
# Full details of the Crystallographic Information File format               #
# are given in the paper "The Crystallographic Information File (CIF):       #
# a New Standard Archive File for Crystallography" by S. R. Hall, F. H.      #
# Allen and I. D. Brown [Acta Cryst. (1991), A47, 655-685].                  #
#                                                                            #
# The current version of the core CIF dictionary is obtainable from          #
# ftp://ftp.iucr.org/pub/cif_core.dic. The current version number is 2.4.    #
#                                                                            #
# Software is freely available for graphical display of the structure(s) in  #
# this CIF.  For information consult the CIF home page http://www.iucr.org/  #
# cif/home.html                                                              #
#                                                                            #
# This file may be used for bona fide research purposes within the           #
# scientific community so long as proper attribution is given to the journal # 
# article from which it was obtained.                                        #
#                                                                            #
##############################################################################
                                             
data_I
_audit_creation_method     SHELXL-97
_chemical_name_systematic
;
4-(1-Ethyl-1<i>H</i>-1,3-benzimidazol-2-yl)-<i>N</i>,<i>N</i>-
diphenylaniline monohydrate
;
_chemical_name_common
;
;
_chemical_formula_moiety     'C27 H23 N3, H2 O'
_chemical_formula_sum     'C27 H25 N3 O'
_chemical_formula_iupac     'C27 H23 N3, H2 O'
_chemical_formula_weight     407.50
_chemical_melting_point     ?
_symmetry_cell_setting     monoclinic
_symmetry_space_group_name_H-M     'P 21/c'
_symmetry_space_group_name_Hall     '-P 2ybc'
loop_
    _symmetry_equiv_pos_as_xyz
    'x, y, z'
    '-x, y+1/2, -z+1/2'
    '-x, -y, -z'
    'x, -y-1/2, z-1/2'
_cell_length_a     12.278(3)
_cell_length_b     9.2690(19)
_cell_length_c     19.468(4)
_cell_angle_alpha     90.00
_cell_angle_beta     97.81(3)
_cell_angle_gamma     90.00
_cell_volume     2195.0(8)
_cell_formula_units_Z     4
_cell_measurement_reflns_used     25
_cell_measurement_theta_min     10
_cell_measurement_theta_max     14
_cell_measurement_temperature     293(2)
_exptl_crystal_description     block
_exptl_crystal_colour     colorless
_exptl_crystal_size_max     0.30
_exptl_crystal_size_mid     0.20
_exptl_crystal_size_min     0.10
_exptl_crystal_density_diffrn     1.233
_exptl_crystal_density_meas     ?
_exptl_crystal_density_method     'not measured'
_exptl_crystal_F_000     864
_exptl_absorpt_coefficient_mu     0.076
_exptl_absorpt_correction_type     psi-scan
_exptl_absorpt_process_details     '(North <i>et al.</i>, 1968)'
_exptl_absorpt_correction_T_min     0.9775
_exptl_absorpt_correction_T_max     0.9924
_exptl_special_details
;
;
_diffrn_ambient_temperature     293(2)
_diffrn_radiation_type     MoK\a
_diffrn_radiation_wavelength     0.71073
_diffrn_radiation_source     'fine-focus sealed tube'
_diffrn_radiation_monochromator     graphite
_diffrn_measurement_device_type     'Enraf--Nonius CAD-4'
_diffrn_measurement_method     \w/2\q
_diffrn_detector_area_resol_mean     ?
_diffrn_reflns_number     4223
_diffrn_reflns_av_R_equivalents     0.0252
_diffrn_reflns_av_sigmaI/netI     0.0506
_diffrn_reflns_theta_min     1.67
_diffrn_reflns_theta_max     25.38
_diffrn_reflns_theta_full     25.38
_diffrn_measured_fraction_theta_max     0.998
_diffrn_measured_fraction_theta_full     0.998
_diffrn_reflns_limit_h_min     0
_diffrn_reflns_limit_h_max     14
_diffrn_reflns_limit_k_min     0
_diffrn_reflns_limit_k_max     11
_diffrn_reflns_limit_l_min     -23
_diffrn_reflns_limit_l_max     23
_diffrn_standards_number     3
_diffrn_standards_interval_count     200
_diffrn_standards_interval_time     2
_diffrn_standards_decay_%     1
_refine_special_details
;
Refinement of <i>F</i>^2^ against ALL reflections. The weighted <i>R</i>-factor
<i>wR</i> and goodness of fit <i>S</i> are based on <i>F</i>^2^, conventional
<i>R</i>-factors <i>R</i> are based on <i>F</i>, with <i>F</i> set to zero for
negative <i>F</i>^2^. The threshold expression of <i>F</i>^2^ >
\s(<i>F</i>^2^) is used only for calculating <i>R</i>-factors(gt) <i>etc</i>.
and is not relevant to the choice of reflections for refinement.
<i>R</i>-factors based on <i>F</i>^2^ are statistically about twice as large
as those based on <i>F</i>, and <i>R</i>- factors based on ALL data will be
even larger.
;
_reflns_number_total     4024
_reflns_number_gt     2487
_reflns_threshold_expression     I>2sigma(I)
_refine_ls_structure_factor_coef     Fsqd
_refine_ls_matrix_type     full
_refine_ls_R_factor_all     0.1038
_refine_ls_R_factor_gt     0.0567
_refine_ls_wR_factor_gt     0.1422
_refine_ls_wR_factor_ref     0.1690
_refine_ls_goodness_of_fit_ref     1.008
_refine_ls_restrained_S_all     1.008
_refine_ls_number_reflns     4024
_refine_ls_number_parameters     281
_refine_ls_number_restraints     0
_refine_ls_hydrogen_treatment     constr
_refine_ls_weighting_scheme     calc
_refine_ls_weighting_details
                 'calc w=1/[\s^2^(Fo^2^)+(0.0900P)^2^] where P=(Fo^2^+2Fc^2^)/3'
_atom_sites_solution_hydrogens     geom
_atom_sites_solution_primary     direct
_atom_sites_solution_secondary     difmap
_refine_ls_shift/su_max     0.000
_refine_ls_shift/su_mean     0.000
_refine_diff_density_max     0.177
_refine_diff_density_min     -0.257
_refine_ls_extinction_method     'SHELXL97 (Sheldrick, 2008)'
_refine_ls_extinction_coef     0.0093(17)
_refine_ls_extinction_expression
                                  'Fc^*^=kFc[1+0.001xFc^2^\l^3^/sin(2\q)]^-1/4^'
loop_
    _atom_type_symbol
    _atom_type_description
    _atom_type_scat_dispersion_real
    _atom_type_scat_dispersion_imag
    _atom_type_scat_source
    'C' 'C' 0.0033 0.0016
                         'International Tables Vol C Tables 4.2.6.8 and 6.1.1.4'
    'H' 'H' 0.0000 0.0000
                         'International Tables Vol C Tables 4.2.6.8 and 6.1.1.4'
    'N' 'N' 0.0061 0.0033
                         'International Tables Vol C Tables 4.2.6.8 and 6.1.1.4'
    'O' 'O' 0.0106 0.0060
                         'International Tables Vol C Tables 4.2.6.8 and 6.1.1.4'
_computing_data_collection     'CAD-4 Software (Enraf--Nonius, 1985)'
_computing_cell_refinement     'CAD-4 Software (Enraf--Nonius, 1985)'
_computing_data_reduction     'XCAD4 (Harms & Wocadlo, 1995)'
_computing_structure_solution     'SHELXS97 (Sheldrick, 2008)'
_computing_structure_refinement     'SHELXL97 (Sheldrick, 2008)'
_computing_molecular_graphics     'SHELXTL (Sheldrick, 2008)'
_computing_publication_material     'SHELXTL (Sheldrick, 2008)'
loop_
    _atom_site_type_symbol
    _atom_site_label
    _atom_site_fract_x
    _atom_site_fract_y
    _atom_site_fract_z
    _atom_site_U_iso_or_equiv
    _atom_site_adp_type
    _atom_site_calc_flag
    _atom_site_refinement_flags
    _atom_site_occupancy
    _atom_site_disorder_assembly
    _atom_site_disorder_group
    N N1 0.12417(17) 0.8084(2) -0.08205(12) 0.0535(6) Uani d . 1 . .
    C C1 0.0167(2) 1.0299(3) -0.09280(14) 0.0502(7) Uani d . 1 . .
    H H1A -0.0468 0.9764 -0.0906 0.060 Uiso calc R 1 . .
    N N2 0.53509(16) 0.6320(2) 0.14215(10) 0.0457(5) Uani d . 1 . .
    C C2 0.0102(2) 1.1782(3) -0.10031(16) 0.0599(8) Uani d . 1 . .
    H H2B -0.0578 1.2238 -0.1038 0.072 Uiso calc R 1 . .
    N N3 0.47737(16) 0.4037(2) 0.12179(11) 0.0435(5) Uani d . 1 . .
    C C3 0.1033(3) 1.2582(3) -0.10260(16) 0.0622(8) Uani d . 1 . .
    H H3A 0.0986 1.3580 -0.1072 0.075 Uiso calc R 1 . .
    C C4 0.2031(2) 1.1914(3) -0.09818(15) 0.0567(7) Uani d . 1 . .
    H H4A 0.2664 1.2461 -0.0993 0.068 Uiso calc R 1 . .
    C C5 0.2108(2) 1.0429(3) -0.09211(14) 0.0522(7) Uani d . 1 . .
    H H5A 0.2787 0.9977 -0.0905 0.063 Uiso calc R 1 . .
    C C6 0.1169(2) 0.9614(3) -0.08850(13) 0.0442(6) Uani d . 1 . .
    C C7 0.03574(19) 0.7225(3) -0.11420(13) 0.0419(6) Uani d . 1 . .
    C C8 -0.0220(2) 0.6349(3) -0.07465(15) 0.0514(7) Uani d . 1 . .
    H H8A -0.0017 0.6299 -0.0269 0.062 Uiso calc R 1 . .
    C C9 -0.1095(2) 0.5549(3) -0.10554(18) 0.0625(8) Uani d . 1 . .
    H H9A -0.1477 0.4955 -0.0786 0.075 Uiso calc R 1 . .
    C C10 -0.1405(3) 0.5620(3) -0.1750(2) 0.0737(10) Uani d . 1 . .
    H H10A -0.2004 0.5088 -0.1956 0.088 Uiso calc R 1 . .
    C C11 -0.0834(3) 0.6476(4) -0.21467(17) 0.0733(9) Uani d . 1 . .
    H H11A -0.1042 0.6516 -0.2624 0.088 Uiso calc R 1 . .
    C C12 0.0048(2) 0.7282(3) -0.18469(14) 0.0609(8) Uani d . 1 . .
    H H12A 0.0433 0.7861 -0.2121 0.073 Uiso calc R 1 . .
    C C13 0.20766(19) 0.7440(3) -0.03508(13) 0.0431(6) Uani d . 1 . .
    C C14 0.2497(2) 0.8104(3) 0.02666(13) 0.0461(6) Uani d . 1 . .
    H H14A 0.2234 0.9005 0.0375 0.055 Uiso calc R 1 . .
    C C15 0.3298(2) 0.7442(3) 0.07189(13) 0.0443(6) Uani d . 1 . .
    H H15A 0.3578 0.7910 0.1128 0.053 Uiso calc R 1 . .
    C C16 0.37033(19) 0.6077(3) 0.05776(13) 0.0408(6) Uani d . 1 . .
    C C17 0.32912(19) 0.5432(3) -0.00436(13) 0.0435(6) Uani d . 1 . .
    H H17A 0.3560 0.4536 -0.0154 0.052 Uiso calc R 1 . .
    C C18 0.2488(2) 0.6091(3) -0.05033(13) 0.0446(6) Uani d . 1 . .
    H H18A 0.2220 0.5633 -0.0917 0.053 Uiso calc R 1 . .
    C C19 0.4598(2) 0.5481(3) 0.10699(13) 0.0419(6) Uani d . 1 . .
    C C20 0.6054(2) 0.5389(3) 0.18193(13) 0.0457(6) Uani d . 1 . .
    C C21 0.6991(2) 0.5681(3) 0.22815(14) 0.0560(7) Uani d . 1 . .
    H H21A 0.7225 0.6625 0.2371 0.067 Uiso calc R 1 . .
    C C22 0.7562(3) 0.4543(4) 0.26021(16) 0.0706(9) Uani d . 1 . .
    H H22A 0.8196 0.4716 0.2910 0.085 Uiso calc R 1 . .
    C C23 0.7204(3) 0.3122(3) 0.24720(16) 0.0681(9) Uani d . 1 . .
    H H23A 0.7611 0.2374 0.2697 0.082 Uiso calc R 1 . .
    C C24 0.6278(2) 0.2793(3) 0.20264(15) 0.0587(8) Uani d . 1 . .
    H H24A 0.6040 0.1847 0.1947 0.070 Uiso calc R 1 . .
    C C25 0.5710(2) 0.3962(3) 0.16973(13) 0.0443(6) Uani d . 1 . .
    C C26 0.4069(2) 0.2785(3) 0.10055(15) 0.0556(7) Uani d . 1 . .
    H H26A 0.3350 0.3125 0.0803 0.067 Uiso calc R 1 . .
    H H26B 0.3975 0.2221 0.1413 0.067 Uiso calc R 1 . .
    C C27 0.4534(3) 0.1826(3) 0.04887(17) 0.0717(9) Uani d . 1 . .
    H H27A 0.4046 0.1029 0.0370 0.108 Uiso calc R 1 . .
    H H27B 0.5241 0.1471 0.0689 0.108 Uiso calc R 1 . .
    H H27C 0.4611 0.2371 0.0079 0.108 Uiso calc R 1 . .
    O OW 0.5578(2) 0.9300(3) 0.18768(15) 0.1158(10) Uani d . 1 . .
    H HWB 0.5151 0.8673 0.2015 0.139 Uiso d R 1 . .
    H HWA 0.5919 0.8888 0.1579 0.139 Uiso d R 1 . .
loop_
    _atom_site_aniso_label
    _atom_site_aniso_U_11
    _atom_site_aniso_U_22
    _atom_site_aniso_U_33
    _atom_site_aniso_U_12
    _atom_site_aniso_U_13
    _atom_site_aniso_U_23
    N1 0.0452(12) 0.0373(12) 0.0720(15) -0.0054(10) -0.0136(11) 0.0103(11)
    C1 0.0447(15) 0.0436(16) 0.0618(18) -0.0048(12) 0.0060(13) -0.0013(13)
    N2 0.0466(12) 0.0395(12) 0.0487(13) 0.0007(10) -0.0017(10) 0.0037(10)
    C2 0.0593(18) 0.0438(17) 0.076(2) 0.0047(14) 0.0084(15) -0.0064(14)
    N3 0.0456(12) 0.0314(11) 0.0524(13) -0.0009(9) 0.0030(10) 0.0064(9)
    C3 0.076(2) 0.0335(15) 0.076(2) -0.0049(15) 0.0059(17) -0.0042(14)
    C4 0.0601(18) 0.0439(17) 0.0637(18) -0.0169(14) -0.0005(14) 0.0051(14)
    C5 0.0432(14) 0.0482(16) 0.0631(18) -0.0050(13) -0.0007(13) 0.0064(14)
    C6 0.0455(14) 0.0373(14) 0.0476(15) -0.0025(12) -0.0012(12) 0.0054(12)
    C7 0.0381(13) 0.0333(13) 0.0520(16) -0.0002(11) -0.0019(12) 0.0013(11)
    C8 0.0511(15) 0.0469(16) 0.0554(17) -0.0007(13) 0.0041(13) 0.0050(13)
    C9 0.0478(16) 0.0487(17) 0.090(2) -0.0096(14) 0.0067(16) 0.0052(16)
    C10 0.0583(19) 0.0508(19) 0.104(3) -0.0061(16) -0.0186(19) -0.0158(19)
    C11 0.085(2) 0.071(2) 0.0557(19) 0.004(2) -0.0171(18) -0.0122(17)
    C12 0.0669(19) 0.0648(19) 0.0495(17) -0.0021(16) 0.0026(15) 0.0044(14)
    C13 0.0378(13) 0.0357(14) 0.0544(16) -0.0037(11) 0.0013(12) 0.0076(12)
    C14 0.0448(14) 0.0386(14) 0.0537(16) 0.0036(12) 0.0025(12) -0.0012(12)
    C15 0.0458(14) 0.0399(14) 0.0458(15) -0.0016(12) 0.0009(12) -0.0031(11)
    C16 0.0377(13) 0.0367(14) 0.0476(15) -0.0032(11) 0.0040(11) 0.0025(11)
    C17 0.0415(13) 0.0332(13) 0.0560(16) -0.0002(11) 0.0073(12) -0.0011(12)
    C18 0.0450(14) 0.0381(14) 0.0487(15) -0.0049(12) -0.0003(12) -0.0016(12)
    C19 0.0430(13) 0.0360(14) 0.0469(14) -0.0002(12) 0.0063(11) 0.0028(12)
    C20 0.0463(15) 0.0440(15) 0.0460(15) 0.0011(12) 0.0041(12) 0.0036(12)
    C21 0.0570(17) 0.0506(17) 0.0563(17) -0.0022(14) -0.0067(14) 0.0013(14)
    C22 0.0651(19) 0.076(2) 0.064(2) 0.0051(18) -0.0142(16) 0.0095(17)
    C23 0.072(2) 0.061(2) 0.067(2) 0.0176(17) -0.0079(17) 0.0206(16)
    C24 0.0676(19) 0.0433(16) 0.0645(19) 0.0062(14) 0.0067(16) 0.0122(14)
    C25 0.0469(14) 0.0404(14) 0.0458(15) 0.0033(12) 0.0072(12) 0.0076(12)
    C26 0.0544(16) 0.0392(15) 0.0715(19) -0.0095(13) 0.0032(14) 0.0105(14)
    C27 0.077(2) 0.0437(17) 0.091(2) -0.0017(16) -0.0020(18) -0.0060(16)
    OW 0.154(2) 0.0616(15) 0.146(2) -0.0265(16) 0.073(2) -0.0184(15)
_geom_special_details
;
All e.s.d.'s (except the e.s.d. in the dihedral angle between two l.s. planes)
are estimated using the full covariance matrix. The cell e.s.d.'s are taken
into account individually in the estimation of e.s.d.'s in distances, angles
and torsion angles; correlations between e.s.d.'s in cell parameters are only
used when they are defined by crystal symmetry. An approximate (isotropic)
treatment of cell e.s.d.'s is used for estimating e.s.d.'s involving l.s.
planes.
;
loop_
    _geom_bond_atom_site_label_1
    _geom_bond_atom_site_label_2
    _geom_bond_site_symmetry_2
    _geom_bond_distance
    _geom_bond_publ_flag
    N1 C13 . 1.410(3) ?
    N1 C7 . 1.421(3) ?
    N1 C6 . 1.426(3) ?
    C1 C6 . 1.377(3) ?
    C1 C2 . 1.383(4) ?
    C1 H1A . 0.9300 ?
    N2 C19 . 1.324(3) ?
    N2 C20 . 1.381(3) ?
    C2 C3 . 1.369(4) ?
    C2 H2B . 0.9300 ?
    N3 C19 . 1.380(3) ?
    N3 C25 . 1.381(3) ?
    N3 C26 . 1.473(3) ?
    C3 C4 . 1.365(4) ?
    C3 H3A . 0.9300 ?
    C4 C5 . 1.384(4) ?
    C4 H4A . 0.9300 ?
    C5 C6 . 1.388(3) ?
    C5 H5A . 0.9300 ?
    C7 C12 . 1.374(4) ?
    C7 C8 . 1.380(3) ?
    C8 C9 . 1.375(4) ?
    C8 H8A . 0.9300 ?
    C9 C10 . 1.356(5) ?
    C9 H9A . 0.9300 ?
    C10 C11 . 1.365(5) ?
    C10 H10A . 0.9300 ?
    C11 C12 . 1.378(4) ?
    C11 H11A . 0.9300 ?
    C12 H12A . 0.9300 ?
    C13 C14 . 1.386(4) ?
    C13 C18 . 1.396(3) ?
    C14 C15 . 1.373(3) ?
    C14 H14A . 0.9300 ?
    C15 C16 . 1.401(3) ?
    C15 H15A . 0.9300 ?
    C16 C17 . 1.382(3) ?
    C16 C19 . 1.464(3) ?
    C17 C18 . 1.380(3) ?
    C17 H17A . 0.9300 ?
    C18 H18A . 0.9300 ?
    C20 C21 . 1.388(3) ?
    C20 C25 . 1.398(4) ?
    C21 C22 . 1.369(4) ?
    C21 H21A . 0.9300 ?
    C22 C23 . 1.401(4) ?
    C22 H22A . 0.9300 ?
    C23 C24 . 1.368(4) ?
    C23 H23A . 0.9300 ?
    C24 C25 . 1.397(3) ?
    C24 H24A . 0.9300 ?
    C26 C27 . 1.511(4) ?
    C26 H26A . 0.9700 ?
    C26 H26B . 0.9700 ?
    C27 H27A . 0.9600 ?
    C27 H27B . 0.9600 ?
    C27 H27C . 0.9600 ?
    OW HWB . 0.8499 ?
    OW HWA . 0.8501 ?
loop_
    _geom_angle_atom_site_label_1
    _geom_angle_atom_site_label_2
    _geom_angle_atom_site_label_3
    _geom_angle_site_symmetry_1
    _geom_angle_site_symmetry_3
    _geom_angle
    _geom_angle_publ_flag
    C13 N1 C7 . . 119.5(2) ?
    C13 N1 C6 . . 120.7(2) ?
    C7 N1 C6 . . 118.9(2) ?
    C6 C1 C2 . . 120.2(3) ?
    C6 C1 H1A . . 119.9 ?
    C2 C1 H1A . . 119.9 ?
    C19 N2 C20 . . 105.2(2) ?
    C3 C2 C1 . . 120.4(3) ?
    C3 C2 H2B . . 119.8 ?
    C1 C2 H2B . . 119.8 ?
    C19 N3 C25 . . 106.37(19) ?
    C19 N3 C26 . . 129.6(2) ?
    C25 N3 C26 . . 123.6(2) ?
    C4 C3 C2 . . 119.9(3) ?
    C4 C3 H3A . . 120.0 ?
    C2 C3 H3A . . 120.0 ?
    C3 C4 C5 . . 120.4(3) ?
    C3 C4 H4A . . 119.8 ?
    C5 C4 H4A . . 119.8 ?
    C4 C5 C6 . . 119.9(3) ?
    C4 C5 H5A . . 120.1 ?
    C6 C5 H5A . . 120.1 ?
    C1 C6 C5 . . 119.2(2) ?
    C1 C6 N1 . . 120.6(2) ?
    C5 C6 N1 . . 120.2(2) ?
    C12 C7 C8 . . 119.1(2) ?
    C12 C7 N1 . . 120.6(2) ?
    C8 C7 N1 . . 120.3(2) ?
    C9 C8 C7 . . 120.3(3) ?
    C9 C8 H8A . . 119.9 ?
    C7 C8 H8A . . 119.9 ?
    C10 C9 C8 . . 120.4(3) ?
    C10 C9 H9A . . 119.8 ?
    C8 C9 H9A . . 119.8 ?
    C9 C10 C11 . . 119.8(3) ?
    C9 C10 H10A . . 120.1 ?
    C11 C10 H10A . . 120.1 ?
    C10 C11 C12 . . 120.6(3) ?
    C10 C11 H11A . . 119.7 ?
    C12 C11 H11A . . 119.7 ?
    C7 C12 C11 . . 119.8(3) ?
    C7 C12 H12A . . 120.1 ?
    C11 C12 H12A . . 120.1 ?
    C14 C13 C18 . . 118.6(2) ?
    C14 C13 N1 . . 121.8(2) ?
    C18 C13 N1 . . 119.6(2) ?
    C15 C14 C13 . . 120.5(2) ?
    C15 C14 H14A . . 119.7 ?
    C13 C14 H14A . . 119.7 ?
    C14 C15 C16 . . 121.4(2) ?
    C14 C15 H15A . . 119.3 ?
    C16 C15 H15A . . 119.3 ?
    C17 C16 C15 . . 117.7(2) ?
    C17 C16 C19 . . 124.3(2) ?
    C15 C16 C19 . . 117.8(2) ?
    C18 C17 C16 . . 121.4(2) ?
    C18 C17 H17A . . 119.3 ?
    C16 C17 H17A . . 119.3 ?
    C17 C18 C13 . . 120.4(2) ?
    C17 C18 H18A . . 119.8 ?
    C13 C18 H18A . . 119.8 ?
    N2 C19 N3 . . 112.5(2) ?
    N2 C19 C16 . . 121.7(2) ?
    N3 C19 C16 . . 125.7(2) ?
    N2 C20 C21 . . 129.9(2) ?
    N2 C20 C25 . . 110.1(2) ?
    C21 C20 C25 . . 120.0(2) ?
    C22 C21 C20 . . 118.2(3) ?
    C22 C21 H21A . . 120.9 ?
    C20 C21 H21A . . 120.9 ?
    C21 C22 C23 . . 120.9(3) ?
    C21 C22 H22A . . 119.6 ?
    C23 C22 H22A . . 119.6 ?
    C24 C23 C22 . . 122.6(3) ?
    C24 C23 H23A . . 118.7 ?
    C22 C23 H23A . . 118.7 ?
    C23 C24 C25 . . 116.0(3) ?
    C23 C24 H24A . . 122.0 ?
    C25 C24 H24A . . 122.0 ?
    N3 C25 C24 . . 131.8(2) ?
    N3 C25 C20 . . 105.8(2) ?
    C24 C25 C20 . . 122.4(2) ?
    N3 C26 C27 . . 112.9(2) ?
    N3 C26 H26A . . 109.0 ?
    C27 C26 H26A . . 109.0 ?
    N3 C26 H26B . . 109.0 ?
    C27 C26 H26B . . 109.0 ?
    H26A C26 H26B . . 107.8 ?
    C26 C27 H27A . . 109.5 ?
    C26 C27 H27B . . 109.5 ?
    H27A C27 H27B . . 109.5 ?
    C26 C27 H27C . . 109.5 ?
    H27A C27 H27C . . 109.5 ?
    H27B C27 H27C . . 109.5 ?
    HWB OW HWA . . 106.9 ?
loop_
    _geom_torsion_atom_site_label_1
    _geom_torsion_atom_site_label_2
    _geom_torsion_atom_site_label_3
    _geom_torsion_atom_site_label_4
    _geom_torsion_site_symmetry_1
    _geom_torsion_site_symmetry_2
    _geom_torsion_site_symmetry_3
    _geom_torsion_site_symmetry_4
    _geom_torsion
    _geom_torsion_publ_flag
    C6 C1 C2 C3 . . . . -0.9(4) ?
    C1 C2 C3 C4 . . . . 0.7(5) ?
    C2 C3 C4 C5 . . . . 0.7(4) ?
    C3 C4 C5 C6 . . . . -1.8(4) ?
    C2 C1 C6 C5 . . . . -0.3(4) ?
    C2 C1 C6 N1 . . . . -178.8(3) ?
    C4 C5 C6 C1 . . . . 1.6(4) ?
    C4 C5 C6 N1 . . . . -179.8(3) ?
    C13 N1 C6 C1 . . . . -136.8(3) ?
    C7 N1 C6 C1 . . . . 32.2(4) ?
    C13 N1 C6 C5 . . . . 44.7(4) ?
    C7 N1 C6 C5 . . . . -146.3(2) ?
    C13 N1 C7 C12 . . . . -130.9(3) ?
    C6 N1 C7 C12 . . . . 59.9(3) ?
    C13 N1 C7 C8 . . . . 50.7(3) ?
    C6 N1 C7 C8 . . . . -118.5(3) ?
    C12 C7 C8 C9 . . . . -0.2(4) ?
    N1 C7 C8 C9 . . . . 178.2(2) ?
    C7 C8 C9 C10 . . . . -0.5(4) ?
    C8 C9 C10 C11 . . . . 1.0(5) ?
    C9 C10 C11 C12 . . . . -0.7(5) ?
    C8 C7 C12 C11 . . . . 0.5(4) ?
    N1 C7 C12 C11 . . . . -177.9(3) ?
    C10 C11 C12 C7 . . . . -0.1(5) ?
    C7 N1 C13 C14 . . . . -137.3(3) ?
    C6 N1 C13 C14 . . . . 31.7(4) ?
    C7 N1 C13 C18 . . . . 42.1(3) ?
    C6 N1 C13 C18 . . . . -149.0(2) ?
    C18 C13 C14 C15 . . . . -0.3(4) ?
    N1 C13 C14 C15 . . . . 179.0(2) ?
    C13 C14 C15 C16 . . . . -0.9(4) ?
    C14 C15 C16 C17 . . . . 1.8(4) ?
    C14 C15 C16 C19 . . . . 176.8(2) ?
    C15 C16 C17 C18 . . . . -1.6(4) ?
    C19 C16 C17 C18 . . . . -176.2(2) ?
    C16 C17 C18 C13 . . . . 0.4(4) ?
    C14 C13 C18 C17 . . . . 0.5(4) ?
    N1 C13 C18 C17 . . . . -178.8(2) ?
    C20 N2 C19 N3 . . . . 0.0(3) ?
    C20 N2 C19 C16 . . . . -179.3(2) ?
    C25 N3 C19 N2 . . . . -0.2(3) ?
    C26 N3 C19 N2 . . . . 172.0(2) ?
    C25 N3 C19 C16 . . . . 179.0(2) ?
    C26 N3 C19 C16 . . . . -8.7(4) ?
    C17 C16 C19 N2 . . . . 142.4(3) ?
    C15 C16 C19 N2 . . . . -32.3(3) ?
    C17 C16 C19 N3 . . . . -36.8(4) ?
    C15 C16 C19 N3 . . . . 148.5(2) ?
    C19 N2 C20 C21 . . . . 179.5(3) ?
    C19 N2 C20 C25 . . . . 0.2(3) ?
    N2 C20 C21 C22 . . . . -178.5(3) ?
    C25 C20 C21 C22 . . . . 0.6(4) ?
    C20 C21 C22 C23 . . . . -0.6(5) ?
    C21 C22 C23 C24 . . . . -0.2(5) ?
    C22 C23 C24 C25 . . . . 0.8(5) ?
    C19 N3 C25 C24 . . . . -179.4(3) ?
    C26 N3 C25 C24 . . . . 7.8(4) ?
    C19 N3 C25 C20 . . . . 0.4(3) ?
    C26 N3 C25 C20 . . . . -172.5(2) ?
    C23 C24 C25 N3 . . . . 178.9(3) ?
    C23 C24 C25 C20 . . . . -0.8(4) ?
    N2 C20 C25 N3 . . . . -0.4(3) ?
    C21 C20 C25 N3 . . . . -179.7(2) ?
    N2 C20 C25 C24 . . . . 179.4(2) ?
    C21 C20 C25 C24 . . . . 0.0(4) ?
    C19 N3 C26 C27 . . . . 110.2(3) ?
    C25 N3 C26 C27 . . . . -78.7(3) ?
loop_
    _geom_hbond_atom_site_label_D
    _geom_hbond_atom_site_label_H
    _geom_hbond_atom_site_label_A
    _geom_hbond_site_symmetry_A
    _geom_hbond_distance_DH
    _geom_hbond_distance_HA
    _geom_hbond_distance_DA
    _geom_hbond_angle_DHA
    _geom_hbond_publ_flag
    OW HWB N2 . 0.85 2.50 2.903(3) 110 yes
    OW HWA N2 . 0.85 2.49 2.903(3) 111 yes
    C24 H24A OW 1_545 0.93 2.43 3.352(4) 173 yes
data_global
_journal_date_recd_electronic     2010-12-23
_journal_date_accepted     2011-01-09
_journal_name_full     'Acta Crystallographica, Section E'
_journal_year     2011
_journal_volume     67
_journal_issue      2
_journal_page_first     o417
_journal_page_last     o417
_journal_paper_category     QO
_journal_coeditor_code     BQ2268
_publ_contact_author_name     'Professor Hong-Jun Zhu'
_publ_contact_author_address
;
'Hong-Jun Zhu'
Department of Applied Chemistry
College of Science
Nanjing University of Technology
Nanjing 210009
People's Republic of China
;
_publ_contact_author_email     'zhuhj@njut.edu.cn'
_publ_contact_author_fax     '86-25-83587443'
_publ_contact_author_phone     '86-25-83172358'
_publ_section_title
;
4-(1-Ethyl-1<i>H</i>-1,3-benzimidazol-2-yl)-<i>N</i>,<i>N</i>-diphenylaniline
monohydrate
;
loop_
    _publ_author_name
    _publ_author_address
    'Tao Wu'
;
Department of Applied Chemistry
College of Science
Nanjing University of Technology
Nanjing 210009
People's Republic of China
;
    'Kai Wang'
;
Department of Applied Chemistry
College of Science
Nanjing University of Technology
Nanjing 210009
People's Republic of China
;
    'Peng Jiang'
;
Department of Applied Chemistry
College of Science
Nanjing University of Technology
Nanjing 210009
People's Republic of China
;
    'Hong-Jun Zhu'
;
Department of Applied Chemistry
College of Science
Nanjing University of Technology
Nanjing 210009
People's Republic of China
;
