# Supplementary material for: 4-(1-Ethyl-1H-1,3-benzimidazol-2-yl)-N,N-diphenyl­aniline monohydrate
Source: Acta Crystallogr Sect E Struct Rep Online. 2011 Jan 15;67(Pt 2):o417. doi: 10.1107/S160053681100119X (PMC3051646; doi:10.1107/S160053681100119X)
Supplement: Supplementary file 2 [file e-67-0o417-Isup2.hkl]

# 
# h,k,l, Fc-squared, Fo-squared, sigma(Fo-squared) and status flag 
# 
data_I
_shelx_title ' X in P2(1)/c' 
_shelx_refln_list_code          4 
_shelx_F_calc_maximum      377.32 
_exptl_crystal_F_000       864.00 
_reflns_d_resolution_high  0.8291 
 
loop_ 
 _symmetry_equiv_pos_as_xyz 
 'x, y, z' 
 '-x, y+1/2, -z+1/2' 
 '-x, -y, -z' 
 'x, -y-1/2, z-1/2' 
 
_cell_length_a    12.2780 
_cell_length_b     9.2690 
_cell_length_c    19.4680 
_cell_angle_alpha  90.000 
_cell_angle_beta   97.810 
_cell_angle_gamma  90.000 
 
_shelx_F_squared_multiplier     1.000 
 
loop_ 
 _refln_index_h 
 _refln_index_k 
 _refln_index_l 
 _refln_F_squared_calc 
 _refln_F_squared_meas 
 _refln_F_squared_sigma 
 _refln_observed_status 
   1   0   0      190.52      148.34      3.14 o 
   2   0   0     4914.63     4223.17     92.55 o 
   3   0   0       69.51       69.64      4.13 o 
   4   0   0     1784.21     1768.63     20.36 o 
   5   0   0      509.08      493.73     12.43 o 
   6   0   0      136.90      162.89      8.64 o 
   7   0   0      334.97      381.82     13.33 o 
   8   0   0     1234.18     1167.76     24.72 o 
   9   0   0     1922.75     2033.19     35.75 o 
  10   0   0       70.93       56.20      9.18 o 
  11   0   0        4.52        3.40      8.72 o 
  12   0   0      162.89      135.39     14.33 o 
  13   0   0        0.21        7.80      8.63 o 
  14   0   0       95.78       95.78     14.23 o 
   1   1   0     3286.32     3394.44     17.92 o 
   2   1   0      681.30      632.89      9.44 o 
   3   1   0     7072.57     6281.72    144.91 o 
   4   1   0     1991.76     1875.78     21.59 o 
   5   1   0      630.33      685.66     14.74 o 
   6   1   0      861.60      895.29     18.71 o 
   7   1   0      327.17      381.89     14.25 o 
   8   1   0       35.53       30.85      5.60 o 
   9   1   0      294.80      303.18     14.80 o 
  10   1   0       85.16       70.44      9.55 o 
  11   1   0      154.74      139.98     13.13 o 
  12   1   0       10.99       10.93      8.17 o 
  13   1   0       39.28       33.06     11.11 o 
  14   1   0        5.60       15.42     11.48 o 
   0   2   0     1188.08     1389.37     14.32 o 
   1   2   0     2095.81     2029.46     18.09 o 
   2   2   0       92.73       91.89      4.78 o 
   3   2   0     2234.50     2232.26     22.95 o 
   4   2   0       98.85       75.15      5.60 o 
   5   2   0      535.81      522.92     13.81 o 
   6   2   0        0.38       -1.47      3.95 o 
   7   2   0       38.04       43.25      6.15 o 
   8   2   0        0.03        7.90      4.77 o 
   9   2   0        8.29       -0.55      5.88 o 
  10   2   0       11.85        3.21      7.44 o 
  11   2   0        7.09        0.00      8.45 o 
  12   2   0        1.01        0.83      7.62 o 
  13   2   0       34.91       47.10     11.48 o 
  14   2   0        6.61       20.66      9.73 o 
   1   3   0     1574.68     1528.29     19.12 o 
   2   3   0      192.73      240.02      8.18 o 
   3   3   0      440.38      368.00     10.86 o 
   4   3   0      195.87      205.68      9.19 o 
   5   3   0        8.64       11.57      3.86 o 
   6   3   0        3.96        5.33      4.50 o 
   7   3   0      970.72      988.53     23.86 o 
   8   3   0        6.18        9.55      5.05 o 
   9   3   0       76.44       67.59      9.28 o 
  10   3   0       11.14        3.40      7.99 o 
  11   3   0      444.32      450.49     21.60 o 
  12   3   0       31.87       29.93     10.01 o 
  13   3   0        1.57        2.75      9.64 o 
  14   3   0        3.25        1.01      9.64 o 
   0   4   0     1255.39     1690.58     23.02 o 
   1   4   0     1997.63     2105.16     26.17 o 
   2   4   0     1041.65     1089.53     19.38 o 
   3   4   0      606.53      610.01     15.47 o 
   4   4   0      599.24      628.63     16.48 o 
   5   4   0      266.31      267.18     11.86 o 
   6   4   0       71.63       63.37      7.99 o 
   7   4   0       15.00       15.61      6.15 o 
   8   4   0        5.34       16.25      5.42 o 
   9   4   0       95.78       94.13     10.19 o 
  10   4   0      189.23      195.29     15.16 o 
  11   4   0       97.92       91.01     12.86 o 
  12   4   0        4.82        6.15      8.08 o 
  13   4   0       26.40       17.35     11.02 o 
   1   5   0        3.91        6.06      4.13 o 
   2   5   0       27.72       15.24      4.87 o 
   3   5   0       21.89       41.96      5.78 o 
   4   5   0      132.05      129.98      9.55 o 
   5   5   0      121.73      128.50      9.19 o 
   6   5   0       72.76       68.88      7.71 o 
   7   5   0      974.40      977.23     26.43 o 
   8   5   0      353.75      349.79     17.09 o 
   9   5   0       92.31       87.06     10.29 o 
  10   5   0       10.31       16.16      9.00 o 
  11   5   0        3.19        2.57      7.90 o 
  12   5   0        0.19       -3.76      9.18 o 
  13   5   0        4.20        3.03     10.74 o 
   0   6   0     1248.01     1436.95     27.12 o 
   1   6   0      704.65      757.02     20.07 o 
   2   6   0        0.03       -3.31      5.14 o 
   3   6   0        8.83       19.83      5.14 o 
   4   6   0      170.46      161.40     10.75 o 
   5   6   0        0.15       -2.85      6.89 o 
   6   6   0        3.00       -5.42      7.62 o 
   7   6   0       18.28       30.76      9.73 o 
   8   6   0       23.24       15.61      9.27 o 
   9   6   0        3.18        0.73      8.08 o 
  10   6   0        2.78        5.88      7.99 o 
  11   6   0       26.99       42.97      9.73 o 
  12   6   0        1.40       -1.01      7.99 o 
   1   7   0       96.68      101.94      9.46 o 
   2   7   0      109.78      103.69     10.19 o 
   3   7   0        4.92       15.24      7.53 o 
   4   7   0       81.97       87.70      9.00 o 
   5   7   0        0.34       29.10      8.63 o 
   6   7   0     1107.01     1026.15     29.84 o 
   7   7   0       19.22       -2.94      9.73 o 
   8   7   0       19.31       24.51      8.72 o 
   9   7   0       52.31       32.41     11.66 o 
  10   7   0       25.57       15.61     10.28 o 
  11   7   0        8.53       23.87      9.09 o 
   0   8   0      262.06      288.87     15.99 o 
   1   8   0        0.00       -0.64      7.34 o 
   2   8   0       87.61       73.19     10.56 o 
   3   8   0       91.11       90.92     11.11 o 
   4   8   0        1.73        4.22      7.99 o 
   5   8   0       54.83       43.80     10.10 o 
   6   8   0        5.30       19.56      6.98 o 
   7   8   0      125.22       96.25     13.87 o 
   8   8   0       12.10       23.87     10.28 o 
   9   8   0        6.52        6.61      9.55 o 
  10   8   0        0.08       11.11      9.55 o 
   1   9   0        1.29       -9.64      9.64 o 
   2   9   0       44.58       57.11      9.55 o 
   3   9   0       34.79       39.48      9.37 o 
   4   9   0       34.08       30.21     10.01 o 
   5   9   0       36.41       44.07      9.18 o 
   6   9   0        0.97        8.91      6.79 o 
   7   9   0      154.48      183.96     17.54 o 
   8   9   0       65.53       54.27     13.04 o 
   0  10   0       63.49       48.94     12.40 o 
   1  10   0       63.71       43.89     12.03 o 
   2  10   0        0.44       -0.92      8.08 o 
   3  10   0        0.58       11.75      8.08 o 
   4  10   0       24.39       48.48     10.65 o 
   5  10   0       27.40       18.27      9.46 o 
   6  10   0       15.78       23.05      8.45 o 
   1  11   0       51.38       44.17     13.13 o 
   2  11   0        8.10        0.00      9.64 o 
 -14   1   1       67.93       95.77     13.77 o 
 -13   1   1        7.04       12.95      9.36 o 
 -12   1   1       45.58       48.02     11.11 o 
 -11   1   1      137.67      135.47     11.85 o 
 -10   1   1       19.99       25.71      6.89 o 
  -9   1   1       23.96       21.03      6.43 o 
  -8   1   1      201.70      201.86     11.58 o 
  -7   1   1       12.46       14.14      4.96 o 
  -6   1   1        7.36        7.90      4.32 o 
  -5   1   1     1242.89     1210.36     19.32 o 
  -4   1   1     1368.84     1274.87     17.79 o 
  -3   1   1     6648.96     6234.34    144.18 o 
  -2   1   1     8716.12     8865.09    149.39 o 
  -1   1   1     5088.01     5189.75     95.59 o 
   0   1   1     3803.56     3726.85     52.60 o 
   1   1   1     4229.06     3933.86     84.73 o 
   2   1   1     3346.77     3283.06     21.80 o 
   3   1   1     2184.03     1912.66     19.44 o 
   4   1   1       24.14       35.17      4.04 o 
   5   1   1       75.32       63.74      5.33 o 
   6   1   1      353.59      363.62     12.32 o 
   7   1   1      282.12      324.46     12.78 o 
   8   1   1      255.91      295.63     13.60 o 
   9   1   1      198.29      185.94     11.76 o 
  10   1   1      210.12      208.45     13.87 o 
  11   1   1       62.81       61.34     10.28 o 
  12   1   1        3.53       -7.07      8.08 o 
  13   1   1       31.74       25.53     10.47 o 
  14   1   1       21.73       31.22      9.00 o 
 -14   2   1       86.58       75.21     15.24 o 
 -13   2   1      110.13      112.87     13.87 o 
 -12   2   1      167.38      199.96     16.53 o 
 -11   2   1       82.89       88.80     11.02 o 
 -10   2   1        3.47        2.57      6.70 o 
  -9   2   1        2.50       13.40      4.96 o 
  -8   2   1       14.84       11.84      5.51 o 
  -7   2   1      215.69      238.54     11.39 o 
  -6   2   1      377.97      403.64     13.06 o 
  -5   2   1      990.35     1090.45     19.56 o 
  -4   2   1       84.89       99.12      6.43 o 
  -3   2   1      702.79      667.52     12.73 o 
  -2   2   1     1672.86     1742.28     18.35 o 
  -1   2   1     2640.51     3020.89     22.33 o 
   0   2   1    10370.43    10280.68    121.52 o 
   1   2   1      505.09      592.44     10.06 o 
   2   2   1     5138.02     4796.45     30.81 o 
   3   2   1      422.97      487.76     11.05 o 
   4   2   1     1972.22     2018.88     24.52 o 
   5   2   1      159.15      165.67      8.36 o 
   6   2   1     1758.63     1900.40     28.22 o 
   7   2   1       37.51       52.25      6.34 o 
   8   2   1       58.19       42.79      7.53 o 
   9   2   1      129.42      134.47     11.48 o 
  10   2   1        0.06        0.00      6.52 o 
  11   2   1       49.39       47.11      8.63 o 
  12   2   1       20.04       24.24     10.28 o 
  13   2   1        0.67       -4.50      9.36 o 
  14   2   1        0.14        8.91      8.63 o 
 -14   3   1        1.54       11.11      9.18 o 
 -13   3   1        5.48        0.00     10.47 o 
 -12   3   1       59.63       54.45     10.28 o 
 -11   3   1        0.30       -3.67      8.35 o 
 -10   3   1       28.50       30.58      9.73 o 
  -9   3   1      254.01      300.09     15.16 o 
  -8   3   1       35.16       30.58      6.79 o 
  -7   3   1      267.61      274.88     13.14 o 
  -6   3   1      570.63      581.41     16.66 o 
  -5   3   1        0.09       -2.85      3.76 o 
  -4   3   1      545.46      490.46     13.35 o 
  -3   3   1      650.56      635.62     13.82 o 
  -2   3   1     1257.51     1285.26     18.33 o 
  -1   3   1      135.65      135.27      6.25 o 
   0   3   1       24.86       24.56      3.49 o 
   1   3   1      578.73      552.71     11.52 o 
   2   3   1      226.33      214.96      8.00 o 
   3   3   1      436.34      443.91     11.69 o 
   4   3   1       13.39       22.13      3.86 o 
   5   3   1      743.00      741.08     17.59 o 
   6   3   1      423.06      393.99     14.81 o 
   7   3   1       41.64       19.56      6.61 o 
   8   3   1        3.00       -1.65      5.23 o 
   9   3   1       12.68       15.79      6.52 o 
  10   3   1        2.76        0.64      6.89 o 
  11   3   1        1.33       -7.53      7.90 o 
  12   3   1       10.12       10.10      8.45 o 
  13   3   1       16.79       25.98      8.72 o 
  14   3   1        4.85        6.15      9.73 o 
 -13   4   1        0.09      -10.47     10.47 o 
 -12   4   1        4.42       21.67      8.54 o 
 -11   4   1      194.82      195.84     16.44 o 
 -10   4   1       47.73       34.07      9.55 o 
  -9   4   1      237.63      233.73     14.61 o 
  -8   4   1        1.45        4.59      5.88 o 
  -7   4   1       17.13       15.98      5.78 o 
  -6   4   1       17.84       18.09      5.60 o 
  -5   4   1        1.41       -0.83      4.41 o 
  -4   4   1        0.06        7.90      4.04 o 
  -3   4   1     4019.50     4265.17     39.30 o 
  -2   4   1      177.28      195.46      9.01 o 
  -1   4   1      152.18      189.47      8.55 o 
   0   4   1       13.40       21.61      6.34 o 
   1   4   1      773.79      750.89     15.86 o 
   2   4   1      853.85      756.48     16.32 o 
   3   4   1     1998.63     2018.46     27.80 o 
   4   4   1       19.57        6.06      4.13 o 
   5   4   1      223.74      248.75     12.04 o 
   6   4   1       40.91       33.98      6.70 o 
   7   4   1       53.97       51.61      8.08 o 
   8   4   1       16.84       18.73      7.35 o 
   9   4   1       85.39       88.62     11.39 o 
  10   4   1      169.09      166.99     14.15 o 
  11   4   1       11.36       12.76      7.25 o 
  12   4   1       23.59       22.95     10.01 o 
  13   4   1       28.05       46.64      9.18 o 
 -13   5   1        0.42       14.14      8.72 o 
 -12   5   1       15.91       12.95      9.64 o 
 -11   5   1       62.08       40.40     12.21 o 
 -10   5   1      226.77      227.09     15.98 o 
  -9   5   1      316.43      337.42     18.01 o 
  -8   5   1      333.17      324.22     16.82 o 
  -7   5   1       10.49       13.86      6.52 o 
  -6   5   1       11.76       13.68      5.42 o 
  -5   5   1        5.13        4.87      5.14 o 
  -4   5   1      703.55      747.14     19.88 o 
  -3   5   1      125.51      136.96      8.63 o 
  -2   5   1       84.61       75.31      7.35 o 
  -1   5   1        8.04       11.39      4.41 o 
   0   5   1     3571.08     4409.23    109.79 o 
   1   5   1        0.01       -3.76      4.13 o 
   2   5   1      195.33      225.21     10.48 o 
   3   5   1      592.09      517.94     16.01 o 
   4   5   1      150.70      126.86      9.28 o 
   5   5   1        7.52       12.76      4.96 o 
   6   5   1       23.37       27.82      6.89 o 
   7   5   1        7.73        5.33      6.79 o 
   8   5   1      246.09      220.96     14.88 o 
   9   5   1        1.43        7.07      8.08 o 
  10   5   1       21.55       -3.12      9.18 o 
  11   5   1       11.22       -2.57      9.73 o 
  12   5   1        2.75       22.49      7.62 o 
 -12   6   1        1.78       -5.97     10.28 o 
 -11   6   1       86.26      101.84     13.32 o 
 -10   6   1        0.52        5.88      7.99 o 
  -9   6   1        3.91        8.45      7.71 o 
  -8   6   1        8.49       -4.22      8.26 o 
  -7   6   1     1607.29     1494.79     34.49 o 
  -6   6   1      308.54      284.88     15.99 o 
  -5   6   1     1058.49     1034.23     26.16 o 
  -4   6   1       88.07       74.48      9.09 o 
  -3   6   1        1.09        0.46      5.05 o 
  -2   6   1      222.43      237.16     11.85 o 
  -1   6   1        0.95        2.30      4.77 o 
   0   6   1      365.51      446.03     11.05 o 
   1   6   1      190.64      204.24     11.03 o 
   2   6   1       10.46        7.71      5.42 o 
   3   6   1      102.66      102.68      9.09 o 
   4   6   1      283.58      270.55     13.42 o 
   5   6   1       21.43        4.50      9.55 o 
   6   6   1        6.22       -7.16      7.16 o 
   7   6   1     2187.27     2181.65     42.03 o 
   8   6   1      177.94      169.01     14.70 o 
   9   6   1        0.16       -9.36      9.36 o 
  10   6   1        6.14        5.05      8.08 o 
  11   6   1       15.39        8.36     10.01 o 
  12   6   1       10.74       15.06     10.01 o 
 -11   7   1       13.05       15.79      9.92 o 
 -10   7   1        4.80       -6.43     10.01 o 
  -9   7   1        1.22       -5.05      8.35 o 
  -8   7   1       46.34       36.27      9.73 o 
  -7   7   1        3.86        4.41      8.63 o 
  -6   7   1      155.56      134.56     14.14 o 
  -5   7   1        3.50       -1.29      8.45 o 
  -4   7   1      889.20      889.52     25.68 o 
  -3   7   1      281.65      292.40     15.25 o 
  -2   7   1       31.85       45.91      6.61 o 
  -1   7   1       21.46       25.53      6.15 o 
   0   7   1       30.36       25.30      4.60 o 
   1   7   1        0.00       -1.65      5.14 o 
   2   7   1        2.52        5.14      7.07 o 
   3   7   1        0.05       12.39      6.24 o 
   4   7   1      289.19      269.33     15.35 o 
   5   7   1        1.15        7.16      7.99 o 
   6   7   1      195.13      193.64     15.07 o 
   7   7   1        2.95       -0.73      8.72 o 
   8   7   1       39.97       40.68      8.63 o 
   9   7   1       17.61       28.37     10.01 o 
  10   7   1        4.59        5.60      8.17 o 
  11   7   1        5.71        3.03     10.83 o 
 -10   8   1        1.77       -3.03     10.56 o 
  -9   8   1        2.78        4.68      8.54 o 
  -8   8   1       18.26        5.23     11.57 o 
  -7   8   1       15.98       27.27      9.64 o 
  -6   8   1       13.86       28.92      7.71 o 
  -5   8   1       21.79       29.66      8.81 o 
  -4   8   1        1.09        8.54      7.34 o 
  -3   8   1        0.18        6.15      6.61 o 
  -2   8   1      257.51      231.53     14.88 o 
  -1   8   1      215.97      190.26     13.96 o 
   0   8   1      241.88      248.72     16.58 o 
   1   8   1      499.87      494.46     20.78 o 
   2   8   1       93.29       82.84     11.02 o 
   3   8   1       24.98       21.30      7.53 o 
   4   8   1       48.83       38.57      9.27 o 
   5   8   1       63.04       68.04     10.56 o 
   6   8   1       46.89       44.17     10.10 o 
   7   8   1      140.33      111.13     13.41 o 
   8   8   1       20.44       36.45      9.73 o 
   9   8   1       31.87       27.55     10.83 o 
  10   8   1        0.01        2.02      9.09 o 
  -8   9   1       94.74       99.27     15.79 o 
  -7   9   1       10.42       16.71     10.19 o 
  -6   9   1        6.05        2.66      9.09 o 
  -5   9   1       49.98       45.73     11.02 o 
  -4   9   1      106.59      124.62     12.40 o 
  -3   9   1       71.39       73.46     11.85 o 
  -2   9   1        8.83       10.01      9.27 o 
  -1   9   1       20.77       22.86     10.56 o 
   0   9   1      470.50      471.35     15.34 o 
   1   9   1       12.32       13.68      9.37 o 
   2   9   1      172.97      126.30     14.60 o 
   3   9   1      147.29      144.47     13.78 o 
   4   9   1       25.92       27.09      9.27 o 
   5   9   1      153.58      146.68     14.88 o 
   6   9   1       28.91       41.96     11.57 o 
   7   9   1        0.14        4.68     10.47 o 
   8   9   1        8.52        7.90     10.10 o 
  -6  10   1       28.00       14.97     11.84 o 
  -5  10   1        5.36        0.00     10.56 o 
  -4  10   1       60.16       86.50     12.40 o 
  -3  10   1        2.36        3.67      8.54 o 
  -2  10   1        2.38       -9.46      9.46 o 
  -1  10   1       80.30       63.18     13.77 o 
   0  10   1        0.35        0.83      6.87 o 
   1  10   1        1.49       -4.41      9.18 o 
   2  10   1        1.04        3.58      9.18 o 
   3  10   1      221.17      240.39     18.56 o 
   4  10   1       13.40        9.37      9.09 o 
   5  10   1       48.28       48.39     13.04 o 
   6  10   1        7.66        4.04     10.10 o 
  -2  11   1       31.14       75.20     13.22 o 
  -1  11   1        0.63       -4.04     10.83 o 
   0  11   1      261.04      302.61     20.58 o 
   1  11   1        1.68       14.05      9.92 o 
   2  11   1        3.62        5.05     10.83 o 
 -14   0   2       39.14       53.99     11.66 o 
 -13   0   2        1.13       -8.63      8.63 o 
 -12   0   2      108.05      110.85     13.87 o 
 -11   0   2      362.85      383.97     18.47 o 
 -10   0   2      579.04      579.14     20.42 o 
  -9   0   2     1127.72     1126.67     26.08 o 
  -8   0   2        6.79        8.36      4.41 o 
  -7   0   2      330.29      345.32     12.87 o 
  -6   0   2       28.96       27.18      4.50 o 
  -5   0   2      342.85      319.86     10.30 o 
  -4   0   2     1053.08     1000.91     15.45 o 
  -3   0   2       14.29       14.32      2.85 o 
  -2   0   2     4793.75     4562.29    100.63 o 
  -1   0   2      846.21      871.86      8.67 o 
   0   0   2     1976.55     1701.61     32.96 o 
   1   0   2     9067.96     8709.63    126.75 o 
   2   0   2      852.32      843.56     11.03 o 
   3   0   2      101.38      103.93      4.87 o 
   4   0   2       77.60       75.51      4.87 o 
   5   0   2     1824.23     1865.32     24.57 o 
   6   0   2     1733.55     1804.17     26.47 o 
   7   0   2      907.72      915.27     21.19 o 
   8   0   2      201.73      206.26     12.22 o 
   9   0   2      483.58      511.44     19.13 o 
  10   0   2      167.31      169.47     13.23 o 
  11   0   2      126.73      120.59     11.85 o 
  12   0   2       71.76       61.16     10.65 o 
  13   0   2      157.40      197.19     15.52 o 
  14   0   2       45.05       50.96     12.85 o 
 -14   1   2        7.77        3.86      9.82 o 
 -13   1   2       33.29       42.14     10.56 o 
 -12   1   2       76.22       81.73     10.84 o 
 -11   1   2      253.51      247.88     15.53 o 
 -10   1   2       15.13       22.59      6.52 o 
  -9   1   2       41.17       29.02      7.90 o 
  -8   1   2       18.25        4.68      5.51 o 
  -7   1   2      155.87      166.56      9.74 o 
  -6   1   2      191.50      193.99      8.73 o 
  -5   1   2        5.93        7.71      3.40 o 
  -4   1   2        5.29       14.97      2.75 o 
  -3   1   2      361.74      318.09      8.20 o 
  -2   1   2     6717.59     6176.60    127.55 o 
  -1   1   2     4141.10     4280.22     92.83 o 
   0   1   2     1544.08     1656.01     35.82 o 
   1   1   2      327.68      297.74      6.18 o 
   2   1   2      461.74      459.16      8.85 o 
   3   1   2      330.07      344.91      8.84 o 
   4   1   2      553.89      549.75     12.25 o 
   5   1   2      502.05      537.41     13.90 o 
   6   1   2       30.79       28.83      4.68 o 
   7   1   2      626.10      686.23     18.32 o 
   8   1   2      721.29      712.42     20.62 o 
   9   1   2       45.60       40.49      6.80 o 
  10   1   2       29.33       22.95      9.18 o 
  11   1   2       46.20       32.23     10.01 o 
  12   1   2       11.67       24.79      8.81 o 
  13   1   2       58.97       74.84     11.39 o 
  14   1   2        9.09       14.78      8.54 o 
 -14   2   2        4.04        5.78     11.94 o 
 -13   2   2       24.59       37.74      9.92 o 
 -12   2   2       23.85       12.67      9.64 o 
 -11   2   2      317.51      322.26     18.19 o 
 -10   2   2       27.07       22.68      8.17 o 
  -9   2   2      150.67      153.12     11.11 o 
  -8   2   2        4.21        9.36      4.68 o 
  -7   2   2        9.45       17.17      4.87 o 
  -6   2   2       53.04       45.55      5.60 o 
  -5   2   2      174.74      136.00      7.54 o 
  -4   2   2       14.64       25.34      4.13 o 
  -3   2   2     3890.19     3934.02     30.46 o 
  -2   2   2    11247.75    10991.59    200.89 o 
  -1   2   2      781.56      815.92     12.02 o 
   0   2   2     1545.26     1641.01     98.83 o 
   1   2   2      384.65      363.19      8.38 o 
   2   2   2     3518.39     3357.26     26.69 o 
   3   2   2      876.27      795.93     14.31 o 
   4   2   2      190.02      158.09      8.00 o 
   5   2   2       24.28       34.43      5.42 o 
   6   2   2      679.72      715.71     18.05 o 
   7   2   2       84.92       85.04      8.17 o 
   8   2   2      203.66      237.59     12.49 o 
   9   2   2      311.41      340.03     15.62 o 
  10   2   2       47.99       43.34      9.92 o 
  11   2   2        0.04       -5.88      8.17 o 
  12   2   2       11.84        9.82      8.72 o 
  13   2   2       26.35       30.94     10.38 o 
  14   2   2        0.77       -9.27      9.27 o 
 -14   3   2        4.07       11.02      8.45 o 
 -13   3   2       56.49       59.04     11.94 o 
 -12   3   2       69.29       85.40     11.48 o 
 -11   3   2        1.06        3.67      7.90 o 
 -10   3   2      120.91      122.70     11.57 o 
  -9   3   2      133.24      122.71     11.11 o 
  -8   3   2      115.45      128.59      9.74 o 
  -7   3   2       27.97       30.76      5.78 o 
  -6   3   2      328.78      352.38     13.51 o 
  -5   3   2     3637.31     3962.73     39.10 o 
  -4   3   2       36.37       33.52      4.32 o 
  -3   3   2       50.71       32.88      4.59 o 
  -2   3   2     5002.86     5364.50     37.50 o 
  -1   3   2     6051.42     6521.46     39.83 o 
   0   3   2      232.82      199.11     13.56 o 
   1   3   2       48.07       31.23      3.77 o 
   2   3   2      146.53      152.82      6.98 o 
   3   3   2     3270.58     3245.32     32.06 o 
   4   3   2      555.40      610.00     15.28 o 
   5   3   2     1728.09     1746.30     27.47 o 
   6   3   2      232.55      230.29     10.84 o 
   7   3   2       12.60        5.33      5.97 o 
   8   3   2        0.03       13.68      4.68 o 
   9   3   2       28.80       31.40      7.62 o 
  10   3   2       93.25       89.54     10.47 o 
  11   3   2       29.42       26.81     10.47 o 
  12   3   2      221.32      224.69     16.90 o 
  13   3   2       38.94       30.12     12.49 o 
 -13   4   2       11.40        0.00     10.93 o 
 -12   4   2       22.49       36.27      9.92 o 
 -11   4   2      525.15      477.77     22.43 o 
 -10   4   2       20.51       31.86      9.09 o 
  -9   4   2        3.19       10.83      6.79 o 
  -8   4   2      682.45      711.39     22.73 o 
  -7   4   2        0.07        5.69      5.05 o 
  -6   4   2      588.03      603.77     18.40 o 
  -5   4   2      154.49      137.71      9.46 o 
  -4   4   2     1128.79     1109.21     21.68 o 
  -3   4   2      704.89      731.88     17.13 o 
  -2   4   2     1521.42     1593.69     23.87 o 
  -1   4   2       98.65      112.80      6.71 o 
   0   4   2      195.46      191.08      8.36 o 
   1   4   2       63.59       85.23      6.06 o 
   2   4   2     1174.29     1079.52     19.67 o 
   3   4   2      118.83      118.04      7.90 o 
   4   4   2      105.14      122.53      8.17 o 
   5   4   2      611.11      661.51     18.41 o 
   6   4   2      497.21      480.20     16.92 o 
   7   4   2       15.27       14.97      6.24 o 
   8   4   2      288.52      278.62     15.07 o 
   9   4   2      366.83      395.56     17.92 o 
  10   4   2       22.23       11.02      7.53 o 
  11   4   2      151.07      147.60     13.78 o 
  12   4   2       25.72       19.65     10.65 o 
  13   4   2       32.25       50.13     11.66 o 
 -13   5   2       20.27       27.18     10.93 o 
 -12   5   2       28.34       34.98     10.19 o 
 -11   5   2        1.50       -8.35      8.81 o 
 -10   5   2       81.50       85.68     11.85 o 
  -9   5   2       71.09       80.17     10.93 o 
  -8   5   2      147.54      148.52     12.68 o 
  -7   5   2      560.80      535.73     19.59 o 
  -6   5   2       42.23       40.68      7.44 o 
  -5   5   2       81.26       83.30      7.71 o 
  -4   5   2       85.44       76.50      7.07 o 
  -3   5   2       27.49       31.31      5.60 o 
  -2   5   2      305.22      286.36     11.86 o 
  -1   5   2      828.01     1037.58     21.10 o 
   0   5   2       28.18       37.44      4.02 o 
   1   5   2       14.39       11.20      4.04 o 
   2   5   2      451.59      474.45     14.72 o 
   3   5   2       94.03       93.59      7.62 o 
   4   5   2       60.88       68.87      6.89 o 
   5   5   2       89.59      105.71      8.63 o 
   6   5   2      103.69       81.74      9.55 o 
   7   5   2      259.79      266.37     15.25 o 
   8   5   2       65.57       62.90     10.56 o 
   9   5   2        8.00       13.68      7.71 o 
  10   5   2       54.91       46.65     10.38 o 
  11   5   2       36.87       35.53      8.45 o 
  12   5   2        1.39        1.93      8.81 o 
 -12   6   2       24.71       45.36     10.47 o 
 -11   6   2       36.23       26.35     11.29 o 
 -10   6   2        3.88       -6.70      9.55 o 
  -9   6   2       20.80        9.18      9.00 o 
  -8   6   2       45.24       40.86      9.92 o 
  -7   6   2      129.56      136.67     12.49 o 
  -6   6   2       54.31       51.24      9.00 o 
  -5   6   2      216.88      204.88     13.23 o 
  -4   6   2       35.26       37.37      7.16 o 
  -3   6   2        5.37       10.47      5.78 o 
  -2   6   2      286.77      306.69     13.60 o 
  -1   6   2       28.19       36.45      6.52 o 
   0   6   2       40.05       41.25      6.98 o 
   1   6   2        0.66       -0.92      4.13 o 
   2   6   2      192.79      175.30     10.29 o 
   3   6   2        8.02        9.18      5.14 o 
   4   6   2        8.57        8.08      6.34 o 
   5   6   2       83.09       82.19     10.10 o 
   6   6   2        6.73        8.08      7.62 o 
   7   6   2      372.07      346.76     17.55 o 
   8   6   2        4.30        9.46      6.70 o 
   9   6   2       81.97       92.29     11.39 o 
  10   6   2        4.35        6.89      9.73 o 
  11   6   2       20.86       20.57      8.45 o 
  12   6   2       15.72       25.43     10.28 o 
 -11   7   2        4.31        8.91      8.91 o 
 -10   7   2        0.05        8.17      7.62 o 
  -9   7   2        0.08       -8.54      8.54 o 
  -8   7   2       50.66       45.64     11.20 o 
  -7   7   2       21.83       28.65      9.92 o 
  -6   7   2      195.40      181.33     15.25 o 
  -5   7   2     1549.86     1519.38     34.49 o 
  -4   7   2     1087.22     1071.94     28.09 o 
  -3   7   2      144.78      135.30     10.93 o 
  -2   7   2       68.51       47.84      8.36 o 
  -1   7   2        0.94       -2.20      5.88 o 
   0   7   2      292.25      270.20     19.44 o 
   1   7   2      211.84      174.74     12.04 o 
   2   7   2      118.76      106.45      9.74 o 
   3   7   2      389.15      377.24     16.91 o 
   4   7   2     1809.30     1662.83     35.07 o 
   5   7   2      538.61      538.56     20.87 o 
   6   7   2       60.78       63.91      9.46 o 
   7   7   2       11.48       11.29      8.17 o 
   8   7   2        0.99       -9.00      9.00 o 
   9   7   2       16.46        3.49      8.72 o 
  10   7   2       42.64       58.12     11.29 o 
  11   7   2        5.43        1.01      9.64 o 
 -10   8   2       47.85       71.25     12.95 o 
  -9   8   2       74.32       76.03     13.31 o 
  -8   8   2       12.01       17.54      9.18 o 
  -7   8   2        5.19       -2.48      7.71 o 
  -6   8   2      161.50      171.11     14.79 o 
  -5   8   2       63.11       37.10     10.65 o 
  -4   8   2       48.04       46.92      9.73 o 
  -3   8   2        3.35        9.55      7.71 o 
  -2   8   2      121.97      135.65     12.22 o 
  -1   8   2        0.05        0.00      7.53 o 
   0   8   2       47.19       59.57      6.49 o 
   1   8   2       10.93       21.12      6.89 o 
   2   8   2       39.59       30.94      8.17 o 
   3   8   2      129.94       93.68     11.94 o 
   4   8   2       18.87        6.52      8.72 o 
   5   8   2      114.66      110.21     12.31 o 
   6   8   2      114.50      100.29     11.02 o 
   7   8   2        3.38       -4.22      8.35 o 
   8   8   2       23.48        9.92      9.55 o 
   9   8   2        0.43        0.00      9.09 o 
  -8   9   2       56.95       63.82     12.21 o 
  -7   9   2       17.94        7.44     11.94 o 
  -6   9   2        1.82        8.81      7.71 o 
  -5   9   2       26.80       26.26      9.73 o 
  -4   9   2        2.47       -5.69      8.17 o 
  -3   9   2       76.97       82.37     12.76 o 
  -2   9   2      167.98      141.91     14.79 o 
  -1   9   2      195.50      201.90     15.89 o 
   0   9   2      134.49      132.98      9.54 o 
   1   9   2       62.13       67.49     10.38 o 
   2   9   2        5.09        1.56      7.44 o 
   3   9   2       13.91        1.56      8.81 o 
   4   9   2       15.87        4.13      9.00 o 
   5   9   2      120.46      127.29     14.88 o 
   6   9   2        4.59       18.00      9.18 o 
   7   9   2       47.46       25.62     11.02 o 
   8   9   2       11.78        9.00     10.56 o 
  -6  10   2       12.42       21.03      9.37 o 
  -5  10   2        0.64        4.77      9.36 o 
  -4  10   2        0.11       13.96      9.27 o 
  -3  10   2        9.35       -5.42     10.47 o 
  -2  10   2        9.39        7.16      9.82 o 
  -1  10   2        1.09       -0.92     10.10 o 
   0  10   2        0.23        4.85     10.51 o 
   1  10   2        0.61       10.65      8.08 o 
   2  10   2        5.46       11.66      8.81 o 
   3  10   2        8.78       16.53      8.36 o 
   4  10   2       16.71       22.59      9.82 o 
   5  10   2        0.06        1.93      9.09 o 
   6  10   2       83.33       78.15     12.67 o 
  -2  11   2       14.55       26.44     12.30 o 
  -1  11   2       16.67       20.20     12.95 o 
   0  11   2       21.69       14.70     16.57 o 
   1  11   2        0.48       -2.02     10.10 o 
   2  11   2        1.28        1.01     10.37 o 
 -14   1   3        8.68       20.93      9.18 o 
 -13   1   3       13.66       22.31      9.73 o 
 -12   1   3      111.90       88.62     11.20 o 
 -11   1   3      596.76      611.73     24.00 o 
 -10   1   3       26.16       33.05      6.70 o 
  -9   1   3      304.75      341.33     15.53 o 
  -8   1   3       30.80       27.82      5.78 o 
  -7   1   3      100.39       88.73      7.35 o 
  -6   1   3       56.89       63.55      5.60 o 
  -5   1   3       79.89       66.59      5.14 o 
  -4   1   3      195.51      197.10      7.54 o 
  -3   1   3     3548.04     3408.47     26.43 o 
  -2   1   3      649.87      674.81     10.81 o 
  -1   1   3    11663.05    11805.12    174.80 o 
   0   1   3     2261.42     2369.28     22.36 o 
   1   1   3     4624.29     4073.21    103.57 o 
   2   1   3     2535.69     2497.71     21.59 o 
   3   1   3     1221.26     1204.83     16.67 o 
   4   1   3       44.10       38.02      4.32 o 
   5   1   3      165.31      160.62      7.99 o 
   6   1   3      312.51      407.19     13.42 o 
   7   1   3      140.69      144.22      9.55 o 
   8   1   3        0.01        2.02      4.59 o 
   9   1   3       14.93       16.16      6.70 o 
  10   1   3       95.75      113.23     11.39 o 
  11   1   3      555.13      559.30     23.91 o 
  12   1   3        0.67        0.00      7.16 o 
  13   1   3        9.35       13.59      8.45 o 
  14   1   3        0.41        5.05      8.81 o 
 -14   2   3        8.02       -4.87      9.55 o 
 -13   2   3        2.93       -2.66     10.65 o 
 -12   2   3        6.11        2.39      9.00 o 
 -11   2   3        3.91        4.22      8.17 o 
 -10   2   3        2.25       -3.76      6.70 o 
  -9   2   3      105.93      137.30     10.65 o 
  -8   2   3      134.43      144.76     10.47 o 
  -7   2   3        5.54        4.32      4.32 o 
  -6   2   3        5.84       13.50      4.13 o 
  -5   2   3      455.26      466.18     12.98 o 
  -4   2   3     5781.11     6080.31     42.02 o 
  -3   2   3     2222.63     2268.19     24.04 o 
  -2   2   3       59.64       94.89      5.14 o 
  -1   2   3     5492.11     6094.93     34.11 o 
   0   2   3       81.72       66.00      2.99 o 
   1   2   3      389.23      337.66      8.38 o 
   2   2   3      448.77      408.51      9.76 o 
   3   2   3      370.51      321.90      9.57 o 
   4   2   3     2252.41     2442.15     28.34 o 
   5   2   3     2151.23     2257.23     29.49 o 
   6   2   3     1155.59     1187.89     23.25 o 
   7   2   3        7.45       -0.46      5.33 o 
   8   2   3      173.20      153.60     10.84 o 
   9   2   3       51.52       44.17      8.17 o 
  10   2   3      495.95      483.78     20.50 o 
  11   2   3      202.80      218.17     16.90 o 
  12   2   3      240.39      258.69     18.28 o 
  13   2   3       17.84        9.27      9.55 o 
  14   2   3        0.02        5.14      9.00 o 
 -14   3   3        0.58        6.98      9.55 o 
 -13   3   3        8.17        8.17     10.28 o 
 -12   3   3        3.05        0.83      7.80 o 
 -11   3   3        0.13       -7.44      7.99 o 
 -10   3   3       64.74       79.71      9.73 o 
  -9   3   3      107.37       96.25     10.29 o 
  -8   3   3      453.36      415.61     16.92 o 
  -7   3   3       22.61       24.88      5.33 o 
  -6   3   3      164.15      155.26      9.65 o 
  -5   3   3      232.52      225.17     10.11 o 
  -4   3   3      152.42      160.79      8.09 o 
  -3   3   3       44.53       47.57      5.14 o 
  -2   3   3     1307.23     1373.62     19.53 o 
  -1   3   3       70.21       85.24      5.60 o 
   0   3   3     1733.77     1853.25     54.46 o 
   1   3   3     1107.58     1145.58     17.57 o 
   2   3   3       17.54       18.55      3.58 o 
   3   3   3      156.24      163.01      8.18 o 
   4   3   3      596.33      616.78     15.56 o 
   5   3   3     1825.22     1909.00     29.24 o 
   6   3   3       73.85       73.01      7.35 o 
   7   3   3        0.04        8.54      4.41 o 
   8   3   3       97.51       93.31      9.55 o 
   9   3   3       28.99       32.78      8.08 o 
  10   3   3       68.53       84.30     10.01 o 
  11   3   3       37.96       42.97      9.37 o 
  12   3   3       21.32       19.92      9.00 o 
  13   3   3       16.72       39.20     10.19 o 
 -13   4   3       29.66       26.63     11.84 o 
 -12   4   3       44.37       41.50     12.03 o 
 -11   4   3       15.75       29.01     10.38 o 
 -10   4   3      104.25       92.94     11.20 o 
  -9   4   3      145.31      144.11     12.12 o 
  -8   4   3       50.60       51.42      8.82 o 
  -7   4   3       51.01       51.97      7.62 o 
  -6   4   3      146.00      122.63      8.91 o 
  -5   4   3     3171.23     2899.72     37.28 o 
  -4   4   3      211.00      213.10     10.48 o 
  -3   4   3      639.29      559.87     15.29 o 
  -2   4   3        0.03        2.94      3.86 o 
  -1   4   3     1167.05     1436.84     22.54 o 
   0   4   3      129.28      105.61     12.91 o 
   1   4   3     1077.15     1117.13     19.75 o 
   2   4   3      334.52      331.14     11.49 o 
   3   4   3      145.03      126.23      8.18 o 
   4   4   3     1133.64     1218.98     23.34 o 
   5   4   3      188.78      167.86     10.47 o 
   6   4   3       27.62       13.31      5.88 o 
   7   4   3      173.17      142.75     10.84 o 
   8   4   3       36.63       30.48      8.36 o 
   9   4   3       83.55      103.31     11.20 o 
  10   4   3       35.31       24.61      9.27 o 
  11   4   3        1.63       -7.44      9.55 o 
  12   4   3        0.66        7.25      7.80 o 
  13   4   3       24.31       16.99     10.93 o 
 -13   5   3        0.09      -10.47     10.47 o 
 -12   5   3        1.03       -0.92      8.35 o 
 -11   5   3        1.92       -9.27     10.93 o 
 -10   5   3      137.10      128.67     13.13 o 
  -9   5   3        0.19       -8.45      8.45 o 
  -8   5   3       47.47       45.82      8.72 o 
  -7   5   3      140.37      147.70     11.21 o 
  -6   5   3       70.89       55.28      9.09 o 
  -5   5   3      285.93      277.92     13.14 o 
  -4   5   3       56.14       53.45      7.07 o 
  -3   5   3      691.89      721.86     18.96 o 
  -2   5   3      364.16      446.41     14.71 o 
  -1   5   3      417.99      486.08     14.90 o 
   0   5   3       58.88       59.85      4.77 o 
   1   5   3      890.19      926.32     20.46 o 
   2   5   3       14.84       18.64      4.59 o 
   3   5   3      135.53      147.34      9.65 o 
   4   5   3       53.48       53.17      6.61 o 
   5   5   3       30.80       30.58      6.98 o 
   6   5   3      188.04      193.29     12.59 o 
   7   5   3      198.01      148.09     12.77 o 
   8   5   3      252.33      238.60     15.34 o 
   9   5   3       64.95       68.87     10.74 o 
  10   5   3       13.17        2.39      9.92 o 
  11   5   3       16.66       24.61      9.55 o 
  12   5   3        7.45       13.50      9.27 o 
 -12   6   3        5.24      -10.47     10.47 o 
 -11   6   3       18.43       16.34     10.65 o 
 -10   6   3      414.97      373.22     21.51 o 
  -9   6   3      337.60      331.08     20.12 o 
  -8   6   3        1.85        4.96      7.80 o 
  -7   6   3      256.24      246.51     15.80 o 
  -6   6   3        2.68       13.31      6.43 o 
  -5   6   3       17.30       15.24      6.43 o 
  -4   6   3       11.04        6.34      5.69 o 
  -3   6   3      307.87      387.21     14.98 o 
  -2   6   3        4.69       12.12      5.33 o 
  -1   6   3       50.06       58.49      6.98 o 
   0   6   3        3.85        1.52      3.92 o 
   1   6   3       11.32       18.73      4.50 o 
   2   6   3        0.10       -2.48      5.14 o 
   3   6   3       39.23       49.22      7.07 o 
   4   6   3       11.97        8.26      5.97 o 
   5   6   3     1571.70     1439.72     31.64 o 
   6   6   3       23.09       18.27      8.72 o 
   7   6   3       26.39       27.18      7.53 o 
   8   6   3      263.00      239.15     16.26 o 
   9   6   3       80.80       68.14     10.93 o 
  10   6   3        0.07       -5.23      9.27 o 
  11   6   3        2.71        8.54      8.81 o 
 -11   7   3       32.88       25.62     12.12 o 
 -10   7   3       24.66       27.45     10.28 o 
  -9   7   3        4.88        0.00      8.54 o 
  -8   7   3      242.23      243.08     17.18 o 
  -7   7   3       93.37       87.61     11.94 o 
  -6   7   3      189.75      189.23     14.88 o 
  -5   7   3      116.09      123.07     12.58 o 
  -4   7   3       24.48       27.18      9.73 o 
  -3   7   3        8.33        8.91      7.16 o 
  -2   7   3       28.94       15.52      8.08 o 
  -1   7   3       42.28       36.18      8.08 o 
   0   7   3      102.16      105.59      6.72 o 
   1   7   3      647.24      635.70     21.07 o 
   2   7   3       35.52       36.82      7.62 o 
   3   7   3      136.56      132.17     11.85 o 
   4   7   3       43.51       44.44      9.64 o 
   5   7   3        3.50       -0.64      8.81 o 
   6   7   3       94.56       79.16     10.56 o 
   7   7   3        0.29        6.15      6.79 o 
   8   7   3        2.68       -0.83      8.26 o 
   9   7   3       68.43       79.34     12.03 o 
  10   7   3       18.17       28.46     10.38 o 
 -10   8   3       70.18       74.38     15.06 o 
  -9   8   3        0.13        7.53     10.83 o 
  -8   8   3       51.18       30.85     13.13 o 
  -7   8   3        0.01       10.74      7.90 o 
  -6   8   3      109.50      102.03     13.13 o 
  -5   8   3       76.01       71.63     11.39 o 
  -4   8   3       15.82       19.28      8.08 o 
  -3   8   3      602.93      568.88     22.90 o 
  -2   8   3       74.15       70.07     10.65 o 
  -1   8   3      178.36      191.98     13.69 o 
   0   8   3       30.79       34.44      5.79 o 
   1   8   3        0.60        2.66      6.52 o 
   2   8   3       29.42       17.72      7.90 o 
   3   8   3       22.38       26.72      7.71 o 
   4   8   3       67.96       65.75     10.47 o 
   5   8   3      126.27      114.07     12.86 o 
   6   8   3       30.38       51.60      9.00 o 
   7   8   3        0.31       -8.17      8.17 o 
   8   8   3        0.01        6.33      8.08 o 
   9   8   3       33.05       24.33     11.94 o 
  -8   9   3       42.06       44.26     12.67 o 
  -7   9   3        0.41        0.00      7.90 o 
  -6   9   3        0.28      -10.01     10.01 o 
  -5   9   3      138.71      149.06     13.87 o 
  -4   9   3       46.54       53.35     11.02 o 
  -3   9   3        1.97        2.39      8.35 o 
  -2   9   3      609.18      680.45     25.38 o 
  -1   9   3       10.90        3.12      8.17 o 
   0   9   3       36.33       35.41      7.14 o 
   1   9   3      136.25      120.22     12.77 o 
   2   9   3       21.93       18.18      8.36 o 
   3   9   3      138.34       97.90     12.77 o 
   4   9   3        0.11       -2.48      9.27 o 
   5   9   3       39.48       22.59     11.39 o 
   6   9   3       62.98       45.55     12.30 o 
   7   9   3        3.00       -1.93     10.37 o 
   8   9   3        2.37      -10.74     10.74 o 
  -6  10   3       13.18        5.05     10.93 o 
  -5  10   3       86.23       83.11     15.06 o 
  -4  10   3        3.22        6.52      8.91 o 
  -3  10   3        0.59        5.51      9.00 o 
  -2  10   3        1.42        4.50      9.55 o 
  -1  10   3       32.19       17.72     10.28 o 
   0  10   3        2.81       -2.37      6.61 o 
   1  10   3        1.83        4.50      7.53 o 
   2  10   3       49.26       27.18     11.75 o 
   3  10   3        3.18       -4.59     10.65 o 
   4  10   3       51.62       70.43     11.75 o 
   5  10   3       17.99       21.67      9.82 o 
  -2  11   3       86.76       93.21     15.06 o 
  -1  11   3        0.09       -1.01     11.11 o 
   0  11   3        5.28        1.49     15.15 o 
   1  11   3       26.70       42.79     11.20 o 
 -14   0   4      123.29      136.29     14.88 o 
 -13   0   4       63.91       58.95     11.75 o 
 -12   0   4      140.22      134.18     15.25 o 
 -11   0   4       51.39       37.01      8.72 o 
 -10   0   4      603.99      538.34     20.33 o 
  -9   0   4      189.27      199.45     12.40 o 
  -8   0   4        0.91        4.22      4.68 o 
  -7   0   4       53.83       62.81      6.52 o 
  -6   0   4      607.13      628.21     15.84 o 
  -5   0   4       35.23       46.83      4.96 o 
  -4   0   4       59.44       63.19      5.05 o 
  -3   0   4    25550.27    25786.82    328.21 o 
  -2   0   4   142370.70   173052.33    979.00 o 
  -1   0   4     1349.21     1272.80     13.70 o 
   0   0   4    10264.47     9154.11    158.74 o 
   1   0   4     1137.65      962.00     12.54 o 
   2   0   4     1533.79     1393.22     16.55 o 
   3   0   4      458.74      421.82     10.22 o 
   4   0   4      801.66      727.81     15.03 o 
   5   0   4      950.77      909.01     18.36 o 
   6   0   4      388.20      438.66     14.16 o 
   7   0   4      825.49      832.09     21.00 o 
   8   0   4      336.71      344.41     14.80 o 
   9   0   4      326.13      355.30     16.27 o 
  10   0   4       16.15        4.59      7.25 o 
  11   0   4       19.66       19.28      8.54 o 
  12   0   4      203.55      208.15     15.80 o 
  13   0   4        0.94       -2.75      8.81 o 
  14   0   4        3.83       -5.05     10.01 o 
 -14   1   4       46.37       60.97     13.77 o 
 -13   1   4        3.91       13.77      8.08 o 
 -12   1   4       79.43       64.19     12.86 o 
 -11   1   4        1.81       -6.89      9.00 o 
 -10   1   4       44.63       51.70      9.73 o 
  -9   1   4        3.16        9.27      5.78 o 
  -8   1   4      267.38      308.60     13.51 o 
  -7   1   4        0.01       -2.11      4.50 o 
  -6   1   4       91.57      113.53      7.16 o 
  -5   1   4       49.68       47.11      5.42 o 
  -4   1   4      203.39      201.69      8.09 o 
  -3   1   4     8238.91     7975.14    178.25 o 
  -2   1   4        6.68        3.95      3.12 o 
  -1   1   4     1985.40     2042.91     18.53 o 
   0   1   4      298.30      331.20      6.08 o 
   1   1   4     9400.41     8331.69    164.20 o 
   2   1   4      537.25      453.88     10.23 o 
   3   1   4      640.81      630.81     12.91 o 
   4   1   4     1891.83     1982.08     24.96 o 
   5   1   4      898.93      995.36     19.55 o 
   6   1   4      333.80      301.93     12.23 o 
   7   1   4      542.95      526.04     17.30 o 
   8   1   4       34.83       28.28      5.88 o 
   9   1   4        7.67        8.26      6.98 o 
  10   1   4       24.17       15.98      7.35 o 
  11   1   4      230.33      221.31     16.44 o 
  12   1   4       60.47       55.74     11.75 o 
  13   1   4       66.87       62.81     12.67 o 
  14   1   4        4.78       -2.02     10.47 o 
 -14   2   4       14.09       20.38      9.92 o 
 -13   2   4       58.01       48.39     13.13 o 
 -12   2   4       59.26       72.91     10.38 o 
 -11   2   4        4.44       22.77      7.44 o 
 -10   2   4       32.20       18.46      8.63 o 
  -9   2   4      194.65      188.88     12.22 o 
  -8   2   4       74.20       65.48      7.53 o 
  -7   2   4        9.04       12.76      4.77 o 
  -6   2   4        1.08        8.45      3.86 o 
  -5   2   4      250.93      220.43      9.56 o 
  -4   2   4     1557.99     1489.60     21.95 o 
  -3   2   4     4956.90     4965.91     35.98 o 
  -2   2   4      180.42      195.72      7.26 o 
  -1   2   4        9.35       13.50      3.31 o 
   0   2   4        0.13        4.03      1.87 o 
   1   2   4      786.27      711.98     12.74 o 
   2   2   4      588.90      531.91     12.07 o 
   3   2   4      627.89      626.42     14.01 o 
   4   2   4        0.32        6.06      3.49 o 
   5   2   4        5.83        8.08      4.41 o 
   6   2   4      156.19      160.49     10.11 o 
   7   2   4       37.93       40.86      6.89 o 
   8   2   4       27.42       23.41      6.70 o 
   9   2   4      102.10       97.53     10.10 o 
  10   2   4       17.19       11.66      7.71 o 
  11   2   4      308.38      366.52     19.57 o 
  12   2   4       52.00       31.50     10.84 o 
  13   2   4        4.37        1.84      8.45 o 
 -14   3   4      138.80      143.36     16.62 o 
 -13   3   4       74.29       81.91     12.21 o 
 -12   3   4       28.63       33.79      9.00 o 
 -11   3   4       11.15        0.73      8.72 o 
 -10   3   4       25.72       24.70      7.90 o 
  -9   3   4      675.99      681.07     22.91 o 
  -8   3   4        3.36       -1.56      5.97 o 
  -7   3   4      576.83      597.92     18.40 o 
  -6   3   4        3.25        0.00      5.42 o 
  -5   3   4       81.96       96.80      7.62 o 
  -4   3   4      554.06      579.42     14.91 o 
  -3   3   4     1569.87     1633.25     23.42 o 
  -2   3   4      263.27      286.89      9.75 o 
  -1   3   4      177.15      171.87      7.72 o 
   0   3   4     2143.35     2121.99     45.81 o 
   1   3   4       10.51       16.16      3.58 o 
   2   3   4       25.67       39.58      4.50 o 
   3   3   4      950.36     1048.79     19.37 o 
   4   3   4       75.15       79.17      6.52 o 
   5   3   4      402.69      444.73     14.53 o 
   6   3   4        0.02        3.67      4.41 o 
   7   3   4      156.19      175.54     10.84 o 
   8   3   4      293.75      311.98     15.25 o 
   9   3   4      356.51      356.22     17.74 o 
  10   3   4        0.06       -1.47      7.44 o 
  11   3   4        5.40       32.69      8.26 o 
  12   3   4      134.42      146.49     14.97 o 
  13   3   4       27.06       37.00     10.19 o 
 -13   4   4      110.47      121.04     13.87 o 
 -12   4   4       81.52       53.72     13.68 o 
 -11   4   4       88.67       66.12     12.67 o 
 -10   4   4       84.44       77.05     10.74 o 
  -9   4   4        0.68       10.28      6.24 o 
  -8   4   4        8.95        4.04      7.35 o 
  -7   4   4      283.63      300.05     14.24 o 
  -6   4   4      137.41      142.19     10.10 o 
  -5   4   4      117.28      118.49      9.00 o 
  -4   4   4     1451.29     1557.05     26.60 o 
  -3   4   4      793.55      968.68     19.99 o 
  -2   4   4      213.74      241.80     10.39 o 
  -1   4   4     2407.37     2824.80     31.12 o 
   0   4   4      145.54      149.29      6.16 o 
   1   4   4     1163.39     1193.70     21.14 o 
   2   4   4      219.99      223.79     10.11 o 
   3   4   4       84.33      101.86      7.53 o 
   4   4   4        5.47        7.53      5.42 o 
   5   4   4       76.80       88.99      7.62 o 
   6   4   4      241.52      258.57     13.23 o 
   7   4   4        9.15        0.55      6.70 o 
   8   4   4       23.04       28.10      7.71 o 
   9   4   4       24.23       20.75      7.71 o 
  10   4   4        3.80       -8.17      8.17 o 
  11   4   4      150.45      152.37     13.68 o 
  12   4   4       44.49       42.51     10.83 o 
  13   4   4        6.88       20.29      9.09 o 
 -13   5   4        0.62        4.04      9.73 o 
 -12   5   4        0.56        7.34      7.90 o 
 -11   5   4       17.99       24.42      9.46 o 
 -10   5   4      201.68      188.68     15.98 o 
  -9   5   4      335.44      332.02     18.38 o 
  -8   5   4      114.90      102.13     10.93 o 
  -7   5   4      382.55      409.22     17.46 o 
  -6   5   4      158.09      143.39     11.11 o 
  -5   5   4      130.06      123.73      9.64 o 
  -4   5   4      148.23      145.97     10.01 o 
  -3   5   4       48.46       56.93      7.35 o 
  -2   5   4       25.32       30.30      5.97 o 
  -1   5   4       74.60       83.21      6.98 o 
   0   5   4       53.38       59.68      4.51 o 
   1   5   4      764.44      848.03     19.62 o 
   2   5   4      614.78      573.74     16.93 o 
   3   5   4       84.80       94.14      8.27 o 
   4   5   4      155.25      155.89     10.56 o 
   5   5   4      155.40      151.29     11.02 o 
   6   5   4     1012.87      951.23     25.70 o 
   7   5   4      102.17       81.83     10.47 o 
   8   5   4       11.07        4.77      7.90 o 
   9   5   4        8.49        5.23      8.26 o 
  10   5   4        0.86       -7.90      7.90 o 
  11   5   4        0.16        3.58      7.16 o 
  12   5   4        0.82        3.95      9.18 o 
 -12   6   4        1.03        8.91      7.44 o 
 -11   6   4        0.94       -5.42      8.63 o 
 -10   6   4       73.14       80.44     12.49 o 
  -9   6   4        0.62        2.30      9.00 o 
  -8   6   4        1.31        2.85      7.90 o 
  -7   6   4        0.60        2.02      8.35 o 
  -6   6   4       54.89       49.68      9.27 o 
  -5   6   4       80.77       79.07      9.55 o 
  -4   6   4       67.36       53.45      8.91 o 
  -3   6   4      805.43      816.22     22.37 o 
  -2   6   4      912.39     1000.15     24.13 o 
  -1   6   4      240.10      237.90     12.68 o 
   0   6   4      128.02      137.62      7.07 o 
   1   6   4        0.29        4.41      4.87 o 
   2   6   4       28.21       19.28      6.61 o 
   3   6   4       78.28       87.15      8.45 o 
   4   6   4        7.53        6.15      5.78 o 
   5   6   4      465.54      442.51     18.30 o 
   6   6   4       75.63       59.32     10.01 o 
   7   6   4        2.59       -4.87      9.27 o 
   8   6   4        2.90        1.47      7.44 o 
   9   6   4       64.10       51.42      9.73 o 
  10   6   4        1.66       -1.74      8.91 o 
  11   6   4        4.97        0.92     10.10 o 
 -11   7   4       23.55       12.85     12.12 o 
 -10   7   4       90.26       81.64     12.86 o 
  -9   7   4        4.93       12.76      7.71 o 
  -8   7   4      112.28      103.22     12.67 o 
  -7   7   4       14.09       14.87      7.80 o 
  -6   7   4      163.35      172.87     13.69 o 
  -5   7   4      198.53      189.60     14.61 o 
  -4   7   4      455.60      444.13     19.03 o 
  -3   7   4      130.77      130.79     11.66 o 
  -2   7   4       39.37       43.34      8.54 o 
  -1   7   4       23.71       20.75      7.99 o 
   0   7   4       98.91      111.70      7.14 o 
   1   7   4      502.82      485.79     18.57 o 
   2   7   4      197.03      207.71     13.05 o 
   3   7   4      461.89      422.45     18.39 o 
   4   7   4     1867.04     1707.83     36.64 o 
   5   7   4      154.12      175.16     13.96 o 
   6   7   4      226.09      181.16     14.61 o 
   7   7   4       19.05       10.93      7.71 o 
   8   7   4       43.40       21.67     11.02 o 
   9   7   4       13.78       15.24      9.27 o 
  10   7   4       46.85       56.01     11.48 o 
 -10   8   4       98.04      122.96     16.25 o 
  -9   8   4       47.80       36.82     12.76 o 
  -8   8   4       28.30       34.52     10.74 o 
  -7   8   4        0.56        1.65      9.18 o 
  -6   8   4       38.36       30.85      8.81 o 
  -5   8   4       12.49        5.23      8.72 o 
  -4   8   4        4.41        8.63      9.00 o 
  -3   8   4       26.59       35.63      8.63 o 
  -2   8   4       26.14       22.50      9.73 o 
  -1   8   4      163.52      159.73     13.23 o 
   0   8   4       27.28       38.41     10.74 o 
   1   8   4      111.26      102.58     11.76 o 
   2   8   4        2.52        9.00      6.61 o 
   3   8   4      265.27      227.49     15.80 o 
   4   8   4       89.12      134.53     12.49 o 
   5   8   4      576.53      536.32     23.63 o 
   6   8   4        0.00        9.00      7.99 o 
   7   8   4       68.94       40.86      9.92 o 
   8   8   4        0.01        8.35      7.71 o 
   9   8   4        0.27        4.96      9.27 o 
  -8   9   4        0.11        4.96     10.47 o 
  -7   9   4        0.02        9.36      9.92 o 
  -6   9   4        3.84      -10.28     10.28 o 
  -5   9   4       59.77       57.48     11.39 o 
  -4   9   4       15.42       18.18      9.00 o 
  -3   9   4        5.18       10.47      9.73 o 
  -2   9   4        4.63       -6.34     10.19 o 
  -1   9   4        5.48        9.36      8.72 o 
   0   9   4        0.38        6.15      8.95 o 
   1   9   4        2.59        3.95      7.90 o 
   2   9   4       18.53       35.99      9.55 o 
   3   9   4       33.65       51.69      9.92 o 
   4   9   4        9.94        0.83      8.63 o 
   5   9   4      121.24       92.76     13.59 o 
   6   9   4        6.56       11.11      7.80 o 
   7   9   4       19.65       28.19     10.83 o 
  -6  10   4        4.94        3.03     10.37 o 
  -5  10   4       11.69       21.39     10.83 o 
  -4  10   4       23.00       15.15     10.47 o 
  -3  10   4        0.15       -0.92      9.00 o 
  -2  10   4        7.49       15.42     10.65 o 
  -1  10   4       30.83       40.31      9.92 o 
   0  10   4        1.55       14.58      8.08 o 
   1  10   4        0.05        5.42      7.99 o 
   2  10   4        0.07       14.69      9.46 o 
   3  10   4       11.53       13.13      9.27 o 
   4  10   4        2.88       -7.71      9.64 o 
   5  10   4        6.19        9.00      9.64 o 
  -1  11   4       35.30       64.46     12.12 o 
   0  11   4        0.00       -3.74      7.53 o 
 -14   1   5       53.30       60.33     12.30 o 
 -13   1   5       24.46       21.67      9.55 o 
 -12   1   5       56.74       74.75      9.55 o 
 -11   1   5        2.04       -2.11      6.52 o 
 -10   1   5      257.21      262.96     15.62 o 
  -9   1   5        1.51       -5.23      5.23 o 
  -8   1   5       21.42       24.88      5.69 o 
  -7   1   5       40.43       33.24      5.51 o 
  -6   1   5     1281.07     1341.32     23.73 o 
  -5   1   5        4.22        0.64      3.58 o 
  -4   1   5      692.42      702.34     14.66 o 
  -3   1   5    11216.50    10528.46    218.50 o 
  -2   1   5     1981.10     1959.07     20.78 o 
  -1   1   5      681.57      659.89     11.63 o 
   0   1   5     1821.36     1833.05     17.38 o 
   1   1   5     8180.95     7386.78    166.90 o 
   2   1   5     1271.78     1176.26     16.86 o 
   3   1   5      178.89      213.60      8.09 o 
   4   1   5      518.17      536.42     13.72 o 
   5   1   5     1068.01     1124.49     21.40 o 
   6   1   5       59.97       76.59      7.53 o 
   7   1   5       11.12       14.32      4.96 o 
   8   1   5        1.11        0.55      5.05 o 
   9   1   5      145.56      177.09     12.12 o 
  10   1   5      127.08      125.09     12.86 o 
  11   1   5      259.15      255.59     17.36 o 
  12   1   5       28.58       28.10      9.46 o 
  13   1   5        2.45       -2.85      9.09 o 
 -14   2   5      121.99      130.77     17.17 o 
 -13   2   5       35.25       19.47     11.39 o 
 -12   2   5       76.75       78.97     12.76 o 
 -11   2   5        5.92       13.68      8.45 o 
 -10   2   5        1.98       -6.98      6.98 o 
  -9   2   5       13.44        7.99      5.69 o 
  -8   2   5        5.07        3.58      5.60 o 
  -7   2   5       48.51       47.66      6.52 o 
  -6   2   5     2076.11     2110.68     30.65 o 
  -5   2   5        1.13       -3.49      4.96 o 
  -4   2   5     1511.62     1539.42     23.14 o 
  -3   2   5     3398.87     3495.34     31.37 o 
  -2   2   5     2840.86     2771.12     26.56 o 
  -1   2   5      572.77      526.97     11.43 o 
   0   2   5        6.14        8.33      2.33 o 
   1   2   5     1812.58     1773.83     21.46 o 
   2   2   5      182.40      195.13      7.81 o 
   3   2   5     1143.39     1192.68     19.77 o 
   4   2   5     2733.05     2830.26     32.83 o 
   5   2   5      125.03      142.38      8.82 o 
   6   2   5      123.54      146.60      9.83 o 
   7   2   5       30.12       42.51      7.35 o 
   8   2   5      123.37      138.14     10.65 o 
   9   2   5       21.39        5.05      7.80 o 
  10   2   5       81.27       69.24     10.56 o 
  11   2   5        1.15        5.51      8.81 o 
  12   2   5       19.62        7.80      9.64 o 
  13   2   5        0.33       -6.70      8.81 o 
 -14   3   5       41.44       29.20     13.50 o 
 -13   3   5        0.26        8.26      7.90 o 
 -12   3   5        2.06        2.48      8.72 o 
 -11   3   5      182.88      187.38     14.70 o 
 -10   3   5       14.11       31.03      8.36 o 
  -9   3   5       93.90       64.93     10.38 o 
  -8   3   5       52.20       54.36      7.99 o 
  -7   3   5      167.51      154.15     10.29 o 
  -6   3   5        1.42        2.20      4.22 o 
  -5   3   5      172.41      151.42      9.10 o 
  -4   3   5        1.11        2.75      4.41 o 
  -3   3   5       63.70       64.20      5.97 o 
  -2   3   5      366.58      382.15     11.50 o 
  -1   3   5       98.24       88.19      6.52 o 
   0   3   5      176.62      202.90      8.27 o 
   1   3   5      261.28      252.02      9.10 o 
   2   3   5       32.59       24.70      4.68 o 
   3   3   5     2653.84     2900.35     33.19 o 
   4   3   5       79.36       68.06      6.70 o 
   5   3   5        6.12        2.11      4.87 o 
   6   3   5        2.98        2.39      4.77 o 
   7   3   5      111.22      118.39     10.38 o 
   8   3   5       18.91       35.26      7.62 o 
   9   3   5        2.47       10.01      6.61 o 
  10   3   5       10.65       -0.73     10.19 o 
  11   3   5       39.62       30.21     10.47 o 
  12   3   5        2.49        0.92     10.19 o 
  13   3   5        7.97        9.92      9.92 o 
 -13   4   5       36.31       27.73     13.86 o 
 -12   4   5       52.52       55.83     11.02 o 
 -11   4   5       57.52       30.94     11.57 o 
 -10   4   5       12.16       22.31      7.53 o 
  -9   4   5        8.10       -5.88      7.25 o 
  -8   4   5       75.25       72.09      8.45 o 
  -7   4   5        8.81        9.09      5.88 o 
  -6   4   5       58.47       52.99      7.53 o 
  -5   4   5      741.48      742.37     19.70 o 
  -4   4   5      142.42      197.51      9.83 o 
  -3   4   5        1.90       13.59      4.50 o 
  -2   4   5      269.87      307.31     11.58 o 
  -1   4   5       12.16       10.74      4.13 o 
   0   4   5      304.97      277.73     27.95 o 
   1   4   5      192.35      198.49      9.28 o 
   2   4   5        9.59        6.34      4.50 o 
   3   4   5        0.03        7.62      3.95 o 
   4   4   5       29.67       17.08      5.88 o 
   5   4   5        6.77        1.93      4.50 o 
   6   4   5        2.96       -2.11      5.88 o 
   7   4   5      108.98       97.44     10.65 o 
   8   4   5       99.38       81.09     10.10 o 
   9   4   5       91.24       85.22     10.56 o 
  10   4   5       45.91       38.38     10.56 o 
  11   4   5       10.22       13.77      8.63 o 
  12   4   5       17.48       18.00     10.10 o 
 -13   5   5       34.03       38.47     11.94 o 
 -12   5   5      106.26       74.20     15.34 o 
 -11   5   5       58.77       66.21     10.84 o 
 -10   5   5      138.02      140.52     12.77 o 
  -9   5   5       90.54       74.57     10.65 o 
  -8   5   5      164.28      161.30     13.14 o 
  -7   5   5       14.41       13.68      7.16 o 
  -6   5   5      232.15      209.30     13.23 o 
  -5   5   5        0.24       -4.87      4.87 o 
  -4   5   5      162.92      173.63     10.20 o 
  -3   5   5       50.45       47.02      6.80 o 
  -2   5   5     1133.40     1269.58     24.90 o 
  -1   5   5       14.27       28.46      5.42 o 
   0   5   5     1238.90     1450.10     69.71 o 
   1   5   5       73.44       94.04      7.71 o 
   2   5   5       42.79       47.57      7.35 o 
   3   5   5        0.22        8.91      4.04 o 
   4   5   5       14.70        9.55      6.15 o 
   5   5   5      156.18      163.51     11.94 o 
   6   5   5      317.64      289.12     16.27 o 
   7   5   5        6.27        7.07      6.43 o 
   8   5   5      119.58      101.76     11.30 o 
   9   5   5       40.95       44.44     10.38 o 
  10   5   5        6.67       -5.05      9.18 o 
  11   5   5        8.93       -0.92     10.28 o 
  12   5   5        2.76       -7.99     11.11 o 
 -12   6   5        4.86        9.92     11.11 o 
 -11   6   5       16.71       22.04      9.82 o 
 -10   6   5       11.09       15.15      8.81 o 
  -9   6   5      153.60      152.83     14.97 o 
  -8   6   5       47.64       46.10      8.91 o 
  -7   6   5      785.39      751.93     25.21 o 
  -6   6   5      483.56      503.57     20.04 o 
  -5   6   5      270.43      282.46     15.25 o 
  -4   6   5      140.16      137.32     11.85 o 
  -3   6   5      493.27      506.80     17.93 o 
  -2   6   5      246.03      279.43     13.69 o 
  -1   6   5      212.26      238.24     12.86 o 
   0   6   5       51.69       53.80      5.52 o 
   1   6   5      211.39      207.74     11.67 o 
   2   6   5      339.82      364.54     14.61 o 
   3   6   5       63.77       58.59      8.54 o 
   4   6   5      328.14      320.29     15.81 o 
   5   6   5     1332.78     1332.18     31.15 o 
   6   6   5       44.54       55.55      9.55 o 
   7   6   5      148.47      129.05     12.77 o 
   8   6   5       39.31       37.00     10.47 o 
   9   6   5        0.35        1.65      8.26 o 
  10   6   5        5.16        7.25      8.35 o 
  11   6   5       28.36       22.59     11.29 o 
 -11   7   5        2.92       11.94     10.37 o 
 -10   7   5       22.72       24.97      9.46 o 
  -9   7   5       15.50       18.91      9.09 o 
  -8   7   5       39.83       27.27     10.47 o 
  -7   7   5       21.91       24.79     10.01 o 
  -6   7   5      500.41      481.37     21.60 o 
  -5   7   5       20.65       33.42      8.72 o 
  -4   7   5        0.53        3.86      7.16 o 
  -3   7   5        9.33        9.82      7.62 o 
  -2   7   5      115.67      110.67      9.83 o 
  -1   7   5       29.28       18.82      7.53 o 
   0   7   5        6.10       13.77      4.65 o 
   1   7   5      251.76      258.92     14.06 o 
   2   7   5      309.52      312.81     15.53 o 
   3   7   5       31.14       46.92      9.73 o 
   4   7   5       49.38       48.48     10.65 o 
   5   7   5      138.46      146.40     12.49 o 
   6   7   5        8.98        4.50      7.90 o 
   7   7   5       52.10       46.92     10.65 o 
   8   7   5        0.09       -5.97      8.08 o 
   9   7   5       15.42       17.35      9.82 o 
  10   7   5        1.29        9.82      9.27 o 
 -10   8   5       13.60        6.06     11.94 o 
  -9   8   5        1.56       19.01      8.17 o 
  -8   8   5        0.79        7.16      7.34 o 
  -7   8   5       25.92       28.65      8.72 o 
  -6   8   5        0.81        3.21      6.98 o 
  -5   8   5       23.30       27.45      9.18 o 
  -4   8   5      272.68      286.11     17.00 o 
  -3   8   5       25.64       22.04      9.92 o 
  -2   8   5      535.27      542.11     21.79 o 
  -1   8   5      176.83      192.16     14.24 o 
   0   8   5      216.04      251.10     27.65 o 
   1   8   5        0.28       -7.99      7.99 o 
   2   8   5        0.99        4.96      6.34 o 
   3   8   5      225.66      192.83     15.89 o 
   4   8   5      166.64      185.91     14.97 o 
   5   8   5      176.85      144.67     14.97 o 
   6   8   5       34.17       34.34     10.19 o 
   7   8   5       22.57       24.79     10.38 o 
   8   8   5        0.02        8.45      9.09 o 
   9   8   5        1.77       -6.06      9.82 o 
  -8   9   5        1.74      -10.56     10.56 o 
  -7   9   5       31.63       30.30     11.48 o 
  -6   9   5       46.62       41.60     12.03 o 
  -5   9   5        0.22        6.98      9.55 o 
  -4   9   5        0.78       -1.65      8.63 o 
  -3   9   5        3.61       12.21      8.81 o 
  -2   9   5       53.00       59.32     10.47 o 
  -1   9   5        0.77        9.55      8.26 o 
   0   9   5      138.91      120.36      9.49 o 
   1   9   5      116.01       91.19     12.58 o 
   2   9   5       33.78       42.33      9.92 o 
   3   9   5      137.39      133.72     13.50 o 
   4   9   5        0.51       -0.83      9.64 o 
   5   9   5        1.83        3.58      9.00 o 
   6   9   5        0.32        6.61      8.63 o 
   7   9   5       10.63        1.01      9.73 o 
  -6  10   5        0.18       13.22     10.65 o 
  -5  10   5       10.25       -3.95     10.56 o 
  -4  10   5        9.25       12.39     10.74 o 
  -3  10   5       38.28       21.49     12.30 o 
  -2  10   5        1.63       11.94     10.37 o 
  -1  10   5        1.71       12.76      7.53 o 
   0  10   5       47.36       58.92      8.76 o 
   1  10   5       77.30       85.12     13.59 o 
   2  10   5       22.68       31.68     11.75 o 
   3  10   5       25.89       24.70     11.02 o 
   4  10   5        6.45       -1.01      9.82 o 
   5  10   5        3.44        0.00     11.11 o 
 -14   0   6       55.76       41.14     12.86 o 
 -13   0   6       32.97       36.36     10.38 o 
 -12   0   6      381.44      351.52     19.76 o 
 -11   0   6       45.92       35.72      9.27 o 
 -10   0   6       64.95       85.13     10.01 o 
  -9   0   6       12.06       12.76      5.05 o 
  -8   0   6      411.31      428.27     16.37 o 
  -7   0   6       93.02      106.91      8.63 o 
  -6   0   6      202.35      167.89      9.46 o 
  -5   0   6      812.55      797.63     17.15 o 
  -4   0   6       51.03       60.89      5.42 o 
  -3   0   6      525.26      512.36     12.16 o 
  -2   0   6     8262.77     7899.16    181.20 o 
  -1   0   6    10378.51     9675.61    197.04 o 
   0   0   6    17002.83    16134.84    182.53 o 
   1   0   6     8832.03     8034.59    183.88 o 
   2   0   6      675.26      697.99     13.74 o 
   3   0   6      179.46      159.54      7.63 o 
   4   0   6     1451.70     1517.45     23.39 o 
   5   0   6      100.86      138.88      7.90 o 
   6   0   6       39.23       49.49      6.80 o 
   7   0   6       58.14       63.73      6.61 o 
   8   0   6      203.57      225.27     13.60 o 
   9   0   6      540.99      537.76     20.78 o 
  10   0   6      311.27      292.48     17.18 o 
  11   0   6        8.53       21.12      8.26 o 
  12   0   6       15.83        5.23      9.27 o 
  13   0   6       37.91       42.24     11.57 o 
 -14   1   6       57.84       50.14     12.21 o 
 -13   1   6       77.29       82.92     13.50 o 
 -12   1   6        3.26        0.83      7.71 o 
 -11   1   6      254.10      313.47     17.92 o 
 -10   1   6      160.80      144.95     12.68 o 
  -9   1   6        1.05        3.40      5.51 o 
  -8   1   6        7.97       16.99      5.33 o 
  -7   1   6       37.54       36.09      5.69 o 
  -6   1   6      874.86      949.75     20.27 o 
  -5   1   6      899.08      863.44     18.35 o 
  -4   1   6        0.11        1.74      3.49 o 
  -3   1   6      154.75      170.38      7.90 o 
  -2   1   6      782.93      772.43     14.03 o 
  -1   1   6      836.80      747.29     13.48 o 
   0   1   6     2466.28     2399.00     16.81 o 
   1   1   6      876.93      761.45     13.85 o 
   2   1   6       72.52       89.46      5.79 o 
   3   1   6      222.30      248.10      9.65 o 
   4   1   6      318.32      270.06     10.76 o 
   5   1   6       22.04        4.68      6.89 o 
   6   1   6      491.73      531.21     17.02 o 
   7   1   6       25.13       31.59      7.99 o 
   8   1   6       12.46       16.43      6.61 o 
   9   1   6      785.35      866.64     25.49 o 
  10   1   6        1.17        3.58      7.71 o 
  11   1   6       87.47       93.94     12.76 o 
  12   1   6       63.69       69.97     12.40 o 
  13   1   6        0.87       -5.78      9.18 o 
 -14   2   6        5.52       27.54      8.91 o 
 -13   2   6      138.11      138.22     13.96 o 
 -12   2   6       23.07       41.13      8.26 o 
 -11   2   6       61.82       77.04     10.19 o 
 -10   2   6        3.62        9.18      6.70 o 
  -9   2   6      134.30      129.69     10.84 o 
  -8   2   6       59.16       78.15      8.08 o 
  -7   2   6       47.93       34.25      6.61 o 
  -6   2   6     1266.41     1145.71     23.44 o 
  -5   2   6     1475.96     1503.62     24.77 o 
  -4   2   6     3195.82     3406.70     34.04 o 
  -3   2   6       77.08       68.15      5.69 o 
  -2   2   6        0.31        0.55      3.12 o 
  -1   2   6     1454.80     1324.87     19.18 o 
   0   2   6      937.46      862.88     11.07 o 
   1   2   6      379.40      369.55     10.77 o 
   2   2   6        0.49        7.25      2.75 o 
   3   2   6     1037.71     1128.03     20.30 o 
   4   2   6      760.86      770.17     17.96 o 
   5   2   6      156.26      173.54      9.74 o 
   6   2   6      450.80      418.53     16.09 o 
   7   2   6      327.81      313.05     14.34 o 
   8   2   6      222.62      249.90     14.52 o 
   9   2   6        0.04        3.31      6.33 o 
  10   2   6        0.57       -5.78      9.09 o 
  11   2   6       99.25      108.36     12.12 o 
  12   2   6       18.09       42.05      9.73 o 
  13   2   6        6.36       -1.01     10.19 o 
 -14   3   6       42.99       46.64     11.57 o 
 -13   3   6        0.13       -8.26      9.46 o 
 -12   3   6      134.54      120.59     13.50 o 
 -11   3   6       73.35       69.06     10.19 o 
 -10   3   6        1.93        4.77      6.79 o 
  -9   3   6      102.07      111.77     11.02 o 
  -8   3   6       15.91       16.07      6.06 o 
  -7   3   6     1122.41     1166.76     26.36 o 
  -6   3   6       36.01       22.04      5.51 o 
  -5   3   6       79.36       67.14      6.61 o 
  -4   3   6     3097.52     3222.04     35.74 o 
  -3   3   6       75.88       61.26      6.61 o 
  -2   3   6       17.38       23.05      3.86 o 
  -1   3   6       52.01       64.56      5.79 o 
   0   3   6     1339.64     1431.06     49.88 o 
   1   3   6      494.50      531.83     13.71 o 
   2   3   6       10.66       18.55      4.32 o 
   3   3   6      363.40      337.04     12.60 o 
   4   3   6      369.13      336.82     13.24 o 
   5   3   6       23.90       22.50      5.23 o 
   6   3   6       29.98       37.55      7.07 o 
   7   3   6      162.99      166.82     11.67 o 
   8   3   6       70.85       71.90      9.18 o 
   9   3   6      106.59      118.93     11.85 o 
  10   3   6      761.83      773.27     27.32 o 
  11   3   6       27.93       20.20      9.18 o 
  12   3   6       11.16        0.00     10.10 o 
  13   3   6        2.40        5.05     10.19 o 
 -13   4   6      114.73      109.01     15.61 o 
 -12   4   6        0.00        7.07      8.17 o 
 -11   4   6        6.04        4.04      9.18 o 
 -10   4   6       73.58       83.93     10.74 o 
  -9   4   6       20.52       17.26      8.54 o 
  -8   4   6      218.27      279.20     14.61 o 
  -7   4   6       18.94       20.29      6.61 o 
  -6   4   6        1.36       10.47      4.96 o 
  -5   4   6      365.39      416.56     15.63 o 
  -4   4   6      299.99      321.63     13.14 o 
  -3   4   6        0.97       -4.59      4.59 o 
  -2   4   6      142.59      156.36      9.00 o 
  -1   4   6        1.89       -1.10      3.76 o 
   0   4   6      542.47      537.63     10.51 o 
   1   4   6      153.10      156.18      9.00 o 
   2   4   6      319.35      332.99     13.05 o 
   3   4   6     1377.81     1493.42     27.14 o 
   4   4   6       12.95        7.80      5.69 o 
   5   4   6        7.58        6.98      5.14 o 
   6   4   6      338.42      322.52     15.53 o 
   7   4   6       49.73       51.42      8.54 o 
   8   4   6       21.07       23.32      8.45 o 
   9   4   6      172.38      155.14     13.13 o 
  10   4   6       34.78       45.08      9.55 o 
  11   4   6       70.36       81.27     13.77 o 
  12   4   6        0.55        3.86      8.72 o 
 -13   5   6        0.01       -3.03      9.55 o 
 -12   5   6        0.09       24.33      9.82 o 
 -11   5   6       50.33       53.99     11.02 o 
 -10   5   6        0.28       -7.80      7.80 o 
  -9   5   6       81.64       99.45     11.20 o 
  -8   5   6       11.61       11.29      8.26 o 
  -7   5   6       56.73       47.47      8.45 o 
  -6   5   6       69.53       47.75      8.82 o 
  -5   5   6       13.84       12.58      6.52 o 
  -4   5   6       48.91       53.81      7.16 o 
  -3   5   6      197.80      237.32     12.13 o 
  -2   5   6      224.60      235.24     11.95 o 
  -1   5   6       12.59       13.13      5.14 o 
   0   5   6      427.37      495.24     11.41 o 
   1   5   6       24.40       17.45      6.34 o 
   2   5   6      222.32      228.52     11.85 o 
   3   5   6       24.48       32.87      5.51 o 
   4   5   6       24.50       25.62      6.89 o 
   5   5   6      184.91      197.88     13.14 o 
   6   5   6       22.00       26.81      7.35 o 
   7   5   6       38.17       47.75      7.80 o 
   8   5   6       48.17       41.96      9.46 o 
   9   5   6      117.21      109.56     12.21 o 
  10   5   6        6.07        8.63      6.52 o 
  11   5   6        0.42       15.06      9.09 o 
  12   5   6       20.33        9.18     11.57 o 
 -12   6   6        0.04       -5.05      9.92 o 
 -11   6   6        2.43        0.00      9.92 o 
 -10   6   6        9.62        0.00      9.55 o 
  -9   6   6        8.02       17.35      7.62 o 
  -8   6   6       69.76       81.18     10.19 o 
  -7   6   6       27.66       44.90      9.00 o 
  -6   6   6       60.48       38.11     10.19 o 
  -5   6   6       66.97       61.43     10.19 o 
  -4   6   6      566.57      590.02     20.23 o 
  -3   6   6       12.20       14.14      6.70 o 
  -2   6   6      354.57      364.83     15.81 o 
  -1   6   6       31.91       28.46      6.70 o 
   0   6   6      135.38      160.98      7.46 o 
   1   6   6      790.87      735.32     21.36 o 
   2   6   6       36.70       41.78      8.08 o 
   3   6   6       30.23       38.56      6.98 o 
   4   6   6       62.51       53.81      9.46 o 
   5   6   6      888.21      835.24     25.41 o 
   6   6   6        2.58        2.75      8.17 o 
   7   6   6      193.67      218.62     14.88 o 
   8   6   6       11.91       26.17      8.08 o 
   9   6   6       11.29       14.60      9.09 o 
  10   6   6        0.16       -5.60      7.90 o 
  11   6   6       25.50       18.09     12.03 o 
 -11   7   6        0.34      -10.56     10.56 o 
 -10   7   6        0.06        2.85      8.08 o 
  -9   7   6        2.51        5.23      8.81 o 
  -8   7   6      146.10      146.31     13.78 o 
  -7   7   6      182.88      182.15     15.16 o 
  -6   7   6      963.66      968.97     29.36 o 
  -5   7   6        2.78        0.00      8.35 o 
  -4   7   6      152.99      154.40     13.13 o 
  -3   7   6      209.37      223.97     14.52 o 
  -2   7   6      120.88      130.05     10.84 o 
  -1   7   6      127.44      142.18     11.76 o 
   0   7   6        5.53        5.70      6.34 o 
   1   7   6      122.22      137.49     11.48 o 
   2   7   6      680.28      642.11     22.91 o 
   3   7   6      352.46      342.89     17.83 o 
   4   7   6       68.75       64.83     10.28 o 
   5   7   6        3.76        5.78      7.16 o 
   6   7   6        4.31       -3.86      8.17 o 
   7   7   6      235.07      197.97     16.17 o 
   8   7   6        2.26        0.00      8.81 o 
   9   7   6        0.33       -3.76      9.00 o 
  10   7   6        5.11       -5.05      9.55 o 
 -10   8   6        8.51       20.47      9.46 o 
  -9   8   6       13.58       15.33     10.65 o 
  -8   8   6        3.30       -3.58      9.00 o 
  -7   8   6       44.80       36.73     11.48 o 
  -6   8   6      119.40      129.12     12.67 o 
  -5   8   6       17.22       19.37      9.92 o 
  -4   8   6      197.34      181.51     15.62 o 
  -3   8   6       31.73       17.35     10.47 o 
  -2   8   6       51.89       38.29     10.28 o 
  -1   8   6        1.91        6.34      7.80 o 
   0   8   6       40.73       50.05      5.59 o 
   1   8   6       13.84        6.43      7.71 o 
   2   8   6       29.34       23.96     10.10 o 
   3   8   6      651.95      645.70     24.74 o 
   4   8   6        4.67        5.42      9.73 o 
   5   8   6       25.78       13.04      9.92 o 
   6   8   6       23.62       27.45      8.45 o 
   7   8   6        0.00       12.67      8.72 o 
   8   8   6        0.04       11.57      8.54 o 
  -8   9   6       17.41       10.10     10.38 o 
  -7   9   6        8.07       -1.93     10.37 o 
  -6   9   6        0.04       -9.73      9.73 o 
  -5   9   6       13.23       16.71      9.92 o 
  -4   9   6      144.42      130.33     15.52 o 
  -3   9   6       13.82       14.97      9.27 o 
  -2   9   6      108.51      119.94     13.22 o 
  -1   9   6        2.59       -1.65      9.00 o 
   0   9   6      127.04      135.15     10.79 o 
   1   9   6        1.00       15.52      7.80 o 
   2   9   6       20.69        6.61     10.65 o 
   3   9   6       36.12       44.35     10.19 o 
   4   9   6        0.73        2.66      9.00 o 
   5   9   6        0.03      -11.02     11.02 o 
   6   9   6        2.87       -0.92      9.36 o 
   7   9   6        9.06        4.04      9.73 o 
  -5  10   6        6.57       -3.03      9.92 o 
  -4  10   6        0.41        1.93      9.00 o 
  -3  10   6        4.78      -11.11     11.11 o 
  -2  10   6        2.36       -6.52      9.92 o 
  -1  10   6       23.70       23.05     12.21 o 
   0  10   6        1.15       -8.77      8.77 o 
   1  10   6        1.45        3.76      8.17 o 
   2  10   6       16.08        5.69     11.57 o 
   3  10   6        0.28        9.73      8.81 o 
   4  10   6       43.88       41.87     12.95 o 
 -14   1   7        0.60        2.94     10.01 o 
 -13   1   7       97.09       93.58     12.76 o 
 -12   1   7       11.07        6.43      9.00 o 
 -11   1   7      219.06      234.62     16.26 o 
 -10   1   7       60.98       54.91     10.01 o 
  -9   1   7      161.12      123.09     11.94 o 
  -8   1   7       39.37       37.10      7.71 o 
  -7   1   7       40.06       26.08      5.88 o 
  -6   1   7      121.21      112.34      8.63 o 
  -5   1   7      574.37      574.77     15.65 o 
  -4   1   7      933.10      926.42     18.45 o 
  -3   1   7     3867.99     3916.06     34.41 o 
  -2   1   7      486.84      503.59     12.34 o 
  -1   1   7     1723.22     1687.16     21.44 o 
   0   1   7     1441.56     1383.11     19.55 o 
   1   1   7       78.23       78.81      5.69 o 
   2   1   7      433.32      393.79     11.60 o 
   3   1   7        5.88        9.82      3.58 o 
   4   1   7      186.87      238.27     10.29 o 
   5   1   7      125.88      130.16      8.73 o 
   6   1   7       88.06      109.29      8.54 o 
   7   1   7        1.21        0.00      4.68 o 
   8   1   7      157.94      175.08     13.32 o 
   9   1   7      256.25      263.51     15.80 o 
  10   1   7       18.07       32.32      9.37 o 
  11   1   7       38.40       46.46      9.92 o 
  12   1   7        2.57        2.66      7.16 o 
  13   1   7       10.04       17.90      9.09 o 
 -14   2   7        1.13       -8.91     10.19 o 
 -13   2   7        1.46        5.42      8.54 o 
 -12   2   7       66.23       65.38     11.39 o 
 -11   2   7       14.67       23.60      8.54 o 
 -10   2   7        3.27       22.59      6.70 o 
  -9   2   7       45.77       43.07      8.91 o 
  -8   2   7       51.53       26.26      7.44 o 
  -7   2   7      156.67      164.62     11.30 o 
  -6   2   7      340.76      328.11     13.24 o 
  -5   2   7      839.73      794.27     19.07 o 
  -4   2   7      971.84      904.33     19.09 o 
  -3   2   7       42.57       46.10      5.05 o 
  -2   2   7      333.18      358.07     11.22 o 
  -1   2   7       53.66       56.02      4.96 o 
   0   2   7       73.55       88.78      4.25 o 
   1   2   7       15.56       14.05      3.49 o 
   2   2   7     1693.31     1921.01     26.11 o 
   3   2   7      513.41      537.45     15.37 o 
   4   2   7     1767.18     1780.81     28.21 o 
   5   2   7        0.65        3.95      4.41 o 
   6   2   7       36.08       24.52      7.25 o 
   7   2   7      375.48      357.40     15.72 o 
   8   2   7      246.57      255.06     14.52 o 
   9   2   7      359.68      338.84     17.83 o 
  10   2   7      584.79      564.57     24.46 o 
  11   2   7        8.03        6.70      8.54 o 
  12   2   7        3.14       -6.43     10.01 o 
  13   2   7        0.62        5.05      9.18 o 
 -14   3   7        0.71       -2.02     10.19 o 
 -13   3   7        0.00        8.35      8.72 o 
 -12   3   7       11.56       16.99      9.18 o 
 -11   3   7       75.71       74.75     10.65 o 
 -10   3   7       13.69        2.11      7.71 o 
  -9   3   7       21.19       11.39      7.53 o 
  -8   3   7       14.48       29.66      5.88 o 
  -7   3   7       78.83       76.87      9.18 o 
  -6   3   7        2.05        6.52      4.32 o 
  -5   3   7      423.57      330.16     13.24 o 
  -4   3   7      592.24      541.77     16.11 o 
  -3   3   7      471.30      402.54     13.80 o 
  -2   3   7      284.25      268.18     10.48 o 
  -1   3   7      933.55      903.21     18.17 o 
   0   3   7      461.15      512.14      9.96 o 
   1   3   7      139.75       94.35      7.17 o 
   2   3   7      348.13      375.55     12.78 o 
   3   3   7     2044.55     2157.46     31.02 o 
   4   3   7      291.07      301.85     12.96 o 
   5   3   7        4.16        8.54      4.50 o 
   6   3   7        6.91       11.57      5.14 o 
   7   3   7       49.64       51.24      8.26 o 
   8   3   7       92.29       90.18     10.74 o 
   9   3   7        8.16       10.65      7.53 o 
  10   3   7       12.05        4.68      9.00 o 
  11   3   7       65.92       66.57     13.22 o 
  12   3   7       89.31      114.97     13.96 o 
 -13   4   7        0.37       12.67      9.27 o 
 -12   4   7       18.36        6.24     10.47 o 
 -11   4   7        5.68        8.17      8.35 o 
 -10   4   7       20.94       37.09      9.00 o 
  -9   4   7        6.54       11.48      7.35 o 
  -8   4   7      597.79      558.83     20.97 o 
  -7   4   7      479.47      526.14     18.67 o 
  -6   4   7        0.74       -5.88      5.88 o 
  -5   4   7       54.14       73.28      7.81 o 
  -4   4   7      151.27      162.51     10.20 o 
  -3   4   7      349.57      390.47     13.88 o 
  -2   4   7        0.27        6.43      3.21 o 
  -1   4   7       43.80       36.27      5.51 o 
   0   4   7      508.81      493.97     10.83 o 
   1   4   7      595.84      617.85     16.93 o 
   2   4   7     1169.03     1262.65     24.72 o 
   3   4   7      118.01      150.91      9.83 o 
   4   4   7        4.66       -0.92      5.14 o 
   5   4   7        0.49        0.55      5.05 o 
   6   4   7      110.45      121.78     10.01 o 
   7   4   7      177.10      210.17     13.96 o 
   8   4   7      231.47      250.44     15.62 o 
   9   4   7       15.49       27.18      8.72 o 
  10   4   7       20.12       32.32      9.00 o 
  11   4   7       17.52       26.35     10.38 o 
  12   4   7       20.27       20.84     11.75 o 
 -12   5   7       12.29        4.77      9.55 o 
 -11   5   7       34.03       39.11      9.92 o 
 -10   5   7        1.47       -4.77      7.80 o 
  -9   5   7       15.79       33.05      7.90 o 
  -8   5   7       35.62       41.87      8.36 o 
  -7   5   7       58.32       59.87      8.26 o 
  -6   5   7       57.55       56.66      9.00 o 
  -5   5   7      111.74      110.03      9.37 o 
  -4   5   7       30.46       23.32      6.79 o 
  -3   5   7        4.03        2.94      5.69 o 
  -2   5   7       42.55       48.12      6.61 o 
  -1   5   7      137.36      168.65     10.56 o 
   0   5   7       95.62       93.36      7.21 o 
   1   5   7     1601.85     1709.59     30.47 o 
   2   5   7       81.49       88.90      7.81 o 
   3   5   7      160.59      147.07     10.01 o 
   4   5   7      196.18      204.23     12.59 o 
   5   5   7      103.53      105.07     10.29 o 
   6   5   7       81.82       84.95      9.37 o 
   7   5   7        2.01        4.77      6.15 o 
   8   5   7       16.64       23.87      6.43 o 
   9   5   7       13.75       17.08      7.80 o 
  10   5   7       14.11       22.95      8.72 o 
  11   5   7        5.32       15.42      9.36 o 
 -12   6   7       54.83       62.81     12.76 o 
 -11   6   7       20.86        4.68     10.74 o 
 -10   6   7       74.71       51.97     13.22 o 
  -9   6   7       59.18       40.13     10.10 o 
  -8   6   7        2.28        5.97      6.70 o 
  -7   6   7       11.45       19.46      6.98 o 
  -6   6   7       13.28       27.36      7.16 o 
  -5   6   7      704.52      689.38     23.18 o 
  -4   6   7       20.01       23.32      7.25 o 
  -3   6   7       33.02       33.06      6.52 o 
  -2   6   7        0.00        4.87      5.69 o 
  -1   6   7        7.85        5.33      5.97 o 
   0   6   7      128.13      117.18      7.66 o 
   1   6   7      137.02      134.20     10.93 o 
   2   6   7       80.43       75.67      9.00 o 
   3   6   7      210.46      207.44     14.06 o 
   4   6   7      100.08       89.36     10.84 o 
   5   6   7      210.37      213.68     14.61 o 
   6   6   7      650.62      565.35     23.09 o 
   7   6   7        5.00       -9.36      9.36 o 
   8   6   7      104.35       85.59     12.21 o 
   9   6   7        3.27        0.92      9.64 o 
  10   6   7       30.42       38.01     10.10 o 
 -11   7   7       21.47        1.01     12.76 o 
 -10   7   7        0.67        0.00     10.10 o 
  -9   7   7       10.69        7.07      9.27 o 
  -8   7   7       29.82       38.01      9.64 o 
  -7   7   7       28.40       28.74     10.10 o 
  -6   7   7        0.88        5.14      8.08 o 
  -5   7   7       13.06       27.18      9.00 o 
  -4   7   7      111.89      114.89     11.66 o 
  -3   7   7       43.68       28.47      9.27 o 
  -2   7   7       57.97       56.20      8.36 o 
  -1   7   7       84.06      101.11     11.57 o 
   0   7   7        0.09        9.30      4.45 o 
   1   7   7      303.27      276.60     16.45 o 
   2   7   7        0.14        9.73      8.81 o 
   3   7   7        0.37       10.74      7.53 o 
   4   7   7      134.01      106.36     12.31 o 
   5   7   7        0.11       -7.44      8.35 o 
   6   7   7        0.73       -0.83      8.54 o 
   7   7   7       41.02       30.94     10.65 o 
   8   7   7       45.54       48.30     10.28 o 
   9   7   7        0.05        9.55      7.71 o 
  -9   8   7        9.64       12.67     10.19 o 
  -8   8   7       78.67       94.49     13.13 o 
  -7   8   7       37.88       49.49     12.49 o 
  -6   8   7       42.83       42.97     11.39 o 
  -5   8   7      228.39      240.59     16.72 o 
  -4   8   7        4.49        9.92      8.63 o 
  -3   8   7        6.60       14.87      7.80 o 
  -2   8   7        2.26       -1.47      7.90 o 
  -1   8   7       12.38       22.31      8.08 o 
   0   8   7       55.70       54.02      7.17 o 
   1   8   7      255.10      256.23     16.35 o 
   2   8   7      134.56      106.63     13.87 o 
   3   8   7       42.09       43.80      9.92 o 
   4   8   7       81.55       79.80     11.85 o 
   5   8   7       17.07       20.84      8.17 o 
   6   8   7       20.94       35.17      9.27 o 
   7   8   7        0.86       14.87      8.08 o 
   8   8   7        1.44        8.91      7.44 o 
  -8   9   7       80.18      113.22     15.06 o 
  -7   9   7       24.24       33.05     10.56 o 
  -6   9   7        0.32       -5.60      9.36 o 
  -5   9   7       34.93       25.98     10.93 o 
  -4   9   7      131.26      136.20     14.88 o 
  -3   9   7        0.15       -5.88      8.54 o 
  -2   9   7      130.67      167.43     14.33 o 
  -1   9   7        2.41       -9.46      9.46 o 
   0   9   7      109.42       97.29      9.16 o 
   1   9   7        6.81        0.83      8.26 o 
   2   9   7        0.27       -1.74      9.27 o 
   3   9   7      135.70      125.73     14.33 o 
   4   9   7        0.21        9.92      8.81 o 
   5   9   7        8.92       12.21     10.28 o 
   6   9   7       16.34       26.53      9.46 o 
  -5  10   7        0.18       10.10      9.46 o 
  -4  10   7        1.92        2.94      8.54 o 
  -3  10   7        3.57        4.77      8.08 o 
  -2  10   7        1.43       -0.92      9.27 o 
  -1  10   7        0.50       13.13      9.00 o 
   0  10   7        0.01       -6.43      6.43 o 
   1  10   7       15.14       27.54      9.55 o 
   2  10   7       11.08       15.42      9.09 o 
   3  10   7       20.65       33.60      9.55 o 
   4  10   7        7.53       14.23     10.37 o 
 -14   0   8        9.50       17.63     10.74 o 
 -13   0   8       43.06       52.52     11.94 o 
 -12   0   8       20.64       19.37      9.46 o 
 -11   0   8      106.36       98.27     11.85 o 
 -10   0   8       50.81       34.07      9.55 o 
  -9   0   8       25.01       24.06      6.70 o 
  -8   0   8        0.01        3.67      4.50 o 
  -7   0   8      483.46      448.92     16.37 o 
  -6   0   8       79.30       93.59      7.81 o 
  -5   0   8     4427.26     4664.25     43.23 o 
  -4   0   8     3990.94     4125.32     38.55 o 
  -3   0   8     1282.72     1314.67     20.89 o 
  -2   0   8      715.59      732.62     15.30 o 
  -1   0   8      627.79      541.89     13.08 o 
   0   0   8      550.47      550.51      9.28 o 
   1   0   8      868.80      865.64     16.70 o 
   2   0   8     2616.37     2612.72     29.95 o 
   3   0   8       18.34       18.27      4.22 o 
   4   0   8      546.33      557.02     16.20 o 
   5   0   8      379.00      430.67     14.71 o 
   6   0   8        3.99        7.35      4.22 o 
   7   0   8        0.04       -6.70      6.70 o 
   8   0   8      546.13      535.39     20.69 o 
   9   0   8      155.28      173.05     13.78 o 
  10   0   8       91.64       88.44     12.40 o 
  11   0   8      131.66      132.16     13.68 o 
  12   0   8       35.58       15.70     10.83 o 
  13   0   8       30.67       32.50     13.50 o 
 -14   1   8       58.52       77.87     11.85 o 
 -13   1   8        0.00       13.40      8.08 o 
 -12   1   8        7.55        7.35      8.81 o 
 -11   1   8        0.16        2.94      7.80 o 
 -10   1   8      138.00      118.48     13.13 o 
  -9   1   8      185.41      163.06     13.14 o 
  -8   1   8        0.09       11.75      4.68 o 
  -7   1   8       54.66       45.91      7.16 o 
  -6   1   8      219.64      202.44     11.21 o 
  -5   1   8     1223.77     1278.56     23.54 o 
  -4   1   8      945.55      862.25     18.63 o 
  -3   1   8      477.02      464.77     13.16 o 
  -2   1   8       76.15       76.97      6.25 o 
  -1   1   8      181.97      211.75      8.91 o 
   0   1   8       47.95       30.74      3.86 o 
   1   1   8      589.87      563.00     14.00 o 
   2   1   8     1029.12     1165.48     20.86 o 
   3   1   8       77.16       75.50      6.34 o 
   4   1   8      176.63      158.68      9.83 o 
   5   1   8        7.40        6.24      3.67 o 
   6   1   8       79.20       70.71      7.99 o 
   7   1   8       88.86       95.60      9.37 o 
   8   1   8      876.58      856.60     25.22 o 
   9   1   8      139.77      133.54     14.05 o 
  10   1   8       38.19       44.26     10.01 o 
  11   1   8       23.38       37.09     10.19 o 
  12   1   8        2.09       -1.84      9.00 o 
  13   1   8        3.07      -11.48     11.48 o 
 -14   2   8        6.24        9.09     10.01 o 
 -13   2   8        0.02       -9.27      9.27 o 
 -12   2   8        0.87       -4.13      7.44 o 
 -11   2   8       44.90       45.18      9.18 o 
 -10   2   8       35.34       27.27      7.44 o 
  -9   2   8       10.75        6.79      6.70 o 
  -8   2   8        6.59        6.70      6.06 o 
  -7   2   8        3.04       -5.97      5.97 o 
  -6   2   8     1342.22     1248.11     25.65 o 
  -5   2   8      629.65      592.24     17.12 o 
  -4   2   8       32.00       32.41      5.97 o 
  -3   2   8        6.60       14.78      4.22 o 
  -2   2   8       51.57       45.18      5.33 o 
  -1   2   8      173.34      159.89      8.18 o 
   0   2   8       35.48       46.09      8.49 o 
   1   2   8       23.04       26.17      4.77 o 
   2   2   8        0.51        0.73      4.77 o 
   3   2   8      591.91      610.35     16.66 o 
   4   2   8       36.15       33.88      6.15 o 
   5   2   8        5.95       14.05      5.14 o 
   6   2   8       88.67       88.35      8.82 o 
   7   2   8      201.77      207.07     13.41 o 
   8   2   8       10.91       15.33      7.16 o 
   9   2   8      820.22      820.21     26.68 o 
  10   2   8       65.32      103.12     11.94 o 
  11   2   8        5.44       -4.32      9.46 o 
  12   2   8       52.01       61.61     10.38 o 
 -13   3   8       26.32       16.07     11.29 o 
 -12   3   8        4.74        8.63      9.36 o 
 -11   3   8       80.81      101.29     11.94 o 
 -10   3   8        2.60       -3.58      8.08 o 
  -9   3   8      230.97      240.43     14.98 o 
  -8   3   8        1.78        1.19      6.52 o 
  -7   3   8      317.38      323.24     14.61 o 
  -6   3   8        4.19        4.41      4.96 o 
  -5   3   8        5.34       -0.46      5.23 o 
  -4   3   8       62.12       60.98      6.80 o 
  -3   3   8      672.68      623.45     16.85 o 
  -2   3   8      148.45      136.89      8.36 o 
  -1   3   8       54.15       55.84      5.88 o 
   0   3   8       52.37       56.52      4.22 o 
   1   3   8      884.16      979.11     20.28 o 
   2   3   8       11.34        3.95      4.68 o 
   3   3   8       55.40       61.53      7.53 o 
   4   3   8       91.07       83.03      7.53 o 
   5   3   8      720.36      698.21     20.80 o 
   6   3   8      120.68      104.25      9.92 o 
   7   3   8      294.69      302.78     15.81 o 
   8   3   8        0.01       -1.38      6.70 o 
   9   3   8        3.90        6.70      7.99 o 
  10   3   8      291.78      289.51     18.65 o 
  11   3   8        3.96       -8.91      8.91 o 
  12   3   8       24.87       34.25     11.66 o 
 -13   4   8        2.29       -4.96     10.56 o 
 -12   4   8       31.27       28.92     10.74 o 
 -11   4   8        5.30        9.92      7.35 o 
 -10   4   8       24.47       29.57      7.99 o 
  -9   4   8       99.29       97.71     11.57 o 
  -8   4   8        0.49       -3.86      6.79 o 
  -7   4   8        3.90       -2.30      6.89 o 
  -6   4   8      561.07      578.10     20.33 o 
  -5   4   8      412.81      404.73     16.00 o 
  -4   4   8       20.76       18.18      6.15 o 
  -3   4   8      679.09      737.88     19.61 o 
  -2   4   8      104.92      113.43      8.36 o 
  -1   4   8      293.70      333.85     13.05 o 
   0   4   8       34.72       30.99      4.45 o 
   1   4   8       26.86       24.06      5.88 o 
   2   4   8      414.86      432.37     16.09 o 
   3   4   8       84.99       78.71      8.36 o 
   4   4   8       76.92       85.41      8.82 o 
   5   4   8       41.22       59.78      7.81 o 
   6   4   8       25.93       22.22      7.80 o 
   7   4   8        2.59       -3.31      7.07 o 
   8   4   8        0.00       -5.69      7.34 o 
   9   4   8       90.02       67.40     11.11 o 
  10   4   8       43.38       43.71     10.38 o 
  11   4   8       12.51       34.61      8.91 o 
  12   4   8       19.02       23.50     12.21 o 
 -12   5   8       52.11       53.81     12.03 o 
 -11   5   8        0.40       12.39      7.90 o 
 -10   5   8        2.31       -8.54      8.54 o 
  -9   5   8      145.32      130.51     13.13 o 
  -8   5   8       84.01       87.24     10.84 o 
  -7   5   8        9.92       12.85      7.44 o 
  -6   5   8       34.37       48.94      8.63 o 
  -5   5   8       27.49        7.25      6.98 o 
  -4   5   8        4.29       10.56      5.42 o 
  -3   5   8        0.08        7.62      5.33 o 
  -2   5   8      252.18      253.62     12.50 o 
  -1   5   8       65.18       76.40      8.63 o 
   0   5   8      731.44      772.49     18.09 o 
   1   5   8       10.82        7.90      6.43 o 
   2   5   8        1.12        2.02      4.68 o 
   3   5   8       81.72       92.94      9.18 o 
   4   5   8      747.68      707.31     22.82 o 
   5   5   8       83.56       94.50     10.29 o 
   6   5   8       33.02       45.54      8.17 o 
   7   5   8       52.12       47.11      9.09 o 
   8   5   8       41.52       14.69     10.19 o 
   9   5   8        0.03        1.65      7.25 o 
  10   5   8        0.00        0.00      8.08 o 
  11   5   8       15.71       16.80     10.28 o 
 -11   6   8        4.60        2.85     11.57 o 
 -10   6   8       25.95        0.00     10.56 o 
  -9   6   8       10.56       13.13      9.37 o 
  -8   6   8        5.73        3.03      8.91 o 
  -7   6   8        7.10       10.01      8.45 o 
  -6   6   8        0.62        4.04      7.71 o 
  -5   6   8      376.64      374.17     18.38 o 
  -4   6   8      223.95      218.57     14.61 o 
  -3   6   8       29.91       33.15      6.79 o 
  -2   6   8      183.62      202.01     12.59 o 
  -1   6   8       27.14       32.50      7.99 o 
   0   6   8       51.53       53.43     12.08 o 
   1   6   8      164.67      171.04     12.31 o 
   2   6   8      112.26      101.39     10.75 o 
   3   6   8      287.78      266.02     15.44 o 
   4   6   8       99.04      109.19     11.30 o 
   5   6   8        9.14        1.38      8.08 o 
   6   6   8       10.59       16.80      7.53 o 
   7   6   8        4.74        5.51      7.90 o 
   8   6   8       19.77       10.93      9.92 o 
   9   6   8        2.21       -4.50      8.35 o 
  10   6   8       82.20      104.68     13.13 o 
 -10   7   8       18.94       24.97     10.83 o 
  -9   7   8       20.33       29.66     10.93 o 
  -8   7   8      137.57      154.20     14.05 o 
  -7   7   8       12.58        7.90      9.64 o 
  -6   7   8      121.96      136.02     13.59 o 
  -5   7   8      379.04      410.54     19.30 o 
  -4   7   8      121.50      140.98     12.77 o 
  -3   7   8       78.13       69.33      9.18 o 
  -2   7   8      156.79      155.41     13.04 o 
  -1   7   8      294.89      356.71     17.09 o 
   0   7   8        3.75        6.72     10.37 o 
   1   7   8      684.51      670.78     24.10 o 
   2   7   8     1281.52     1210.69     31.88 o 
   3   7   8       11.60       14.69      7.53 o 
   4   7   8      413.69      410.66     20.31 o 
   5   7   8       35.56       23.78      9.64 o 
   6   7   8      270.36      272.77     18.19 o 
   7   7   8        5.46       19.83      7.90 o 
   8   7   8        3.96        1.84      8.54 o 
   9   7   8       50.27       55.18     11.94 o 
  -9   8   8        6.40       -2.94     10.37 o 
  -8   8   8        0.34        0.92      9.18 o 
  -7   8   8        2.45        0.92     10.01 o 
  -6   8   8       25.53       32.04      8.63 o 
  -5   8   8       73.45       97.15     12.21 o 
  -4   8   8        5.16       12.49      7.53 o 
  -3   8   8       91.38      111.94     12.95 o 
  -2   8   8       76.17       79.98     11.66 o 
  -1   8   8      360.93      388.54     20.03 o 
   0   8   8       98.47       88.40      8.47 o 
   1   8   8      248.15      242.26     15.80 o 
   2   8   8      156.85      156.05     14.24 o 
   3   8   8      467.34      468.51     22.70 o 
   4   8   8      183.70      170.20     15.25 o 
   5   8   8       14.78       21.48      8.45 o 
   6   8   8        1.72        0.00      8.81 o 
   7   8   8       26.79       47.74      8.54 o 
   8   8   8        3.64       30.30     10.83 o 
  -7   9   8        8.05       17.81     10.28 o 
  -6   9   8       15.00       23.69      9.37 o 
  -5   9   8        0.42      -10.28     10.28 o 
  -4   9   8        0.73        2.66      9.09 o 
  -3   9   8        7.27       -9.46      9.46 o 
  -2   9   8       83.81      106.61     13.04 o 
  -1   9   8       15.19       18.64      8.45 o 
   0   9   8       13.83       24.15     11.84 o 
   1   9   8       16.90        0.83      9.64 o 
   2   9   8       41.87       55.92     12.40 o 
   3   9   8        6.55        0.92      9.64 o 
   4   9   8        1.68      -10.19     10.47 o 
   5   9   8        0.54        9.64      9.00 o 
   6   9   8       18.41       36.18     10.47 o 
  -4  10   8        4.51       -9.00     10.83 o 
  -3  10   8        0.42        6.89      9.09 o 
  -2  10   8        2.46        5.78      9.73 o 
  -1  10   8       37.60       42.33     13.22 o 
   0  10   8        2.35        4.71      6.29 o 
   1  10   8       12.78       13.59     10.47 o 
   2  10   8       16.80       -2.94     12.03 o 
   3  10   8        0.36       -2.02     11.02 o 
 -14   1   9       50.09       49.03     13.04 o 
 -13   1   9        0.62        5.51      7.71 o 
 -12   1   9       73.10       91.18     13.22 o 
 -11   1   9       16.43       10.56      8.08 o 
 -10   1   9      125.05      144.93     12.67 o 
  -9   1   9       24.84       32.60      7.35 o 
  -8   1   9       97.55      112.69     10.19 o 
  -7   1   9       73.07       66.12      7.71 o 
  -6   1   9      495.33      430.38     15.82 o 
  -5   1   9     4047.01     4050.62     42.55 o 
  -4   1   9        9.98        2.30      5.14 o 
  -3   1   9      100.16       92.31      7.16 o 
  -2   1   9        2.87        2.30      4.04 o 
  -1   1   9     5646.87     5522.85     44.16 o 
   0   1   9        8.32        9.36      3.08 o 
   1   1   9      786.88      847.10     18.06 o 
   2   1   9     1150.81     1172.15     22.06 o 
   3   1   9       41.20       37.47      5.79 o 
   4   1   9        1.49       -5.05      5.05 o 
   5   1   9      486.13      507.87     16.92 o 
   6   1   9        2.71        8.45      4.77 o 
   7   1   9       20.59       12.30      8.45 o 
   8   1   9      457.90      460.02     20.68 o 
   9   1   9      164.84      181.87     14.51 o 
  10   1   9      167.86      178.46     15.98 o 
  11   1   9       54.51       69.05     12.30 o 
  12   1   9        6.30        8.63      9.27 o 
 -14   2   9       15.09       15.33     11.29 o 
 -13   2   9        3.25       -0.92     10.19 o 
 -12   2   9        4.57       11.84      7.90 o 
 -11   2   9        0.55        6.15      6.61 o 
 -10   2   9        6.61        2.11      7.16 o 
  -9   2   9       45.44       49.49      9.55 o 
  -8   2   9      345.61      360.01     16.27 o 
  -7   2   9      134.04      135.85      9.83 o 
  -6   2   9        2.88        1.47      5.88 o 
  -5   2   9     1032.86     1061.72     23.14 o 
  -4   2   9       29.68       31.22      5.69 o 
  -3   2   9      354.22      393.01     13.52 o 
  -2   2   9      311.34      301.39     11.31 o 
  -1   2   9      429.18      450.50     13.80 o 
   0   2   9      220.29      194.93      6.59 o 
   1   2   9      443.43      440.19     13.98 o 
   2   2   9     2049.39     2150.08     30.75 o 
   3   2   9       62.57       68.97      7.16 o 
   4   2   9       48.19       43.80      7.25 o 
   5   2   9       23.81       11.48      7.35 o 
   6   2   9      581.79      606.72     20.05 o 
   7   2   9      220.35      238.13     14.33 o 
   8   2   9       27.15       10.01      9.64 o 
   9   2   9       60.26       72.36     11.75 o 
  10   2   9      113.41      123.43     13.22 o 
  11   2   9       65.19       51.79     12.49 o 
  12   2   9        6.73       11.75      8.63 o 
 -13   3   9        7.79        2.85      9.27 o 
 -12   3   9        0.01       -7.07      9.09 o 
 -11   3   9       21.22       17.63     10.19 o 
 -10   3   9       20.72       26.35      7.80 o 
  -9   3   9      196.26      171.60     13.04 o 
  -8   3   9       12.73       13.40      7.07 o 
  -7   3   9        0.44       10.56      5.33 o 
  -6   3   9       80.37       88.35      8.45 o 
  -5   3   9      232.34      273.65     12.86 o 
  -4   3   9       51.11       50.97      6.61 o 
  -3   3   9      127.62      150.65      9.46 o 
  -2   3   9      140.51      163.24      9.46 o 
  -1   3   9      148.30      187.41      9.28 o 
   0   3   9        2.56        3.32      2.95 o 
   1   3   9      413.97      430.59     14.71 o 
   2   3   9        1.17       -1.74      4.50 o 
   3   3   9       27.17       20.57      5.88 o 
   4   3   9      132.36      124.55      9.64 o 
   5   3   9       84.20       74.94      9.28 o 
   6   3   9      260.42      275.56     14.89 o 
   7   3   9        3.84       -4.50      6.98 o 
   8   3   9       37.22       20.38      9.37 o 
   9   3   9       12.52        2.30      9.37 o 
  10   3   9        5.92       11.84      8.63 o 
  11   3   9        4.62       12.03      7.25 o 
  12   3   9        2.68        8.08      9.36 o 
 -13   4   9       19.42       15.06     11.94 o 
 -12   4   9       23.40       30.39     10.19 o 
 -11   4   9       11.14       18.64      7.07 o 
 -10   4   9       11.40        3.86      7.99 o 
  -9   4   9       35.15       39.21      8.72 o 
  -8   4   9        0.10       -6.61      6.61 o 
  -7   4   9       15.85       19.28      6.79 o 
  -6   4   9       32.89       33.51      6.43 o 
  -5   4   9       11.76       19.83      5.60 o 
  -4   4   9       71.75       94.22      8.63 o 
  -3   4   9      184.10      182.46     10.66 o 
  -2   4   9      112.61      101.86      8.73 o 
  -1   4   9      213.32      223.10     11.49 o 
   0   4   9        5.96       -0.33      3.85 o 
   1   4   9       11.18       11.02      5.51 o 
   2   4   9      432.78      408.73     15.91 o 
   3   4   9       19.96       17.26      5.23 o 
   4   4   9       42.17       34.07      7.71 o 
   5   4   9      199.24      173.81     13.23 o 
   6   4   9       34.78       47.29      7.53 o 
   7   4   9      118.03      106.90     11.39 o 
   8   4   9       16.32       11.20      9.18 o 
   9   4   9        2.53        0.00      7.99 o 
  10   4   9        4.26        0.00      9.00 o 
  11   4   9       61.38       57.94     12.95 o 
 -12   5   9        0.05        3.95      8.54 o 
 -11   5   9        4.65       12.58      8.35 o 
 -10   5   9      190.31      158.91     15.06 o 
  -9   5   9       20.31       16.16      8.72 o 
  -8   5   9        1.46        4.32      7.62 o 
  -7   5   9       22.91       17.17      7.99 o 
  -6   5   9       88.64      101.57      9.73 o 
  -5   5   9        0.48        2.30      5.69 o 
  -4   5   9      166.31      169.94     11.48 o 
  -3   5   9      231.97      249.92     13.23 o 
  -2   5   9       89.64       90.00      8.36 o 
  -1   5   9      685.81      701.42     20.71 o 
   0   5   9       87.59       82.09     10.93 o 
   1   5   9       18.23        5.23      6.98 o 
   2   5   9      107.67      111.31     10.29 o 
   3   5   9        0.00       -1.74      5.51 o 
   4   5   9      151.91      163.87     11.85 o 
   5   5   9       77.06       74.48      9.73 o 
   6   5   9      310.35      315.18     16.45 o 
   7   5   9        0.08       -6.70      7.80 o 
   8   5   9        1.13       -4.77      7.62 o 
   9   5   9        2.37       -1.74      8.91 o 
  10   5   9       17.34       20.66      9.73 o 
  11   5   9        9.73        4.04     10.47 o 
 -11   6   9       11.22       -8.72     11.02 o 
 -10   6   9       31.15       44.90     10.38 o 
  -9   6   9       60.23       55.28     10.65 o 
  -8   6   9        5.07        4.68      8.08 o 
  -7   6   9      147.43      156.05     13.23 o 
  -6   6   9        2.37        1.38      6.43 o 
  -5   6   9      156.18      144.12     12.95 o 
  -4   6   9       30.06       50.78      8.45 o 
  -3   6   9        2.18        9.73      5.88 o 
  -2   6   9      100.00      101.30     10.38 o 
  -1   6   9      180.96      208.07     13.14 o 
   0   6   9       98.10      106.96      7.04 o 
   1   6   9      158.43      164.05     12.40 o 
   2   6   9       50.94       49.95      9.09 o 
   3   6   9       71.07       60.98      9.55 o 
   4   6   9        0.39       -3.40      7.44 o 
   5   6   9      310.62      267.49     17.09 o 
   6   6   9      226.92      194.29     16.17 o 
   7   6   9        3.09        0.00      7.71 o 
   8   6   9       24.88       19.19      9.46 o 
   9   6   9       26.35       54.26      9.64 o 
  10   6   9       14.26        2.02     10.01 o 
 -10   7   9       27.27       28.37     10.93 o 
  -9   7   9       28.92       30.21     11.57 o 
  -8   7   9        1.97        6.06      9.00 o 
  -7   7   9       44.65       37.37     11.20 o 
  -6   7   9       13.43       10.01      8.91 o 
  -5   7   9        0.34       -1.47      8.81 o 
  -4   7   9       43.38       24.15     10.65 o 
  -3   7   9      125.83      120.68     11.76 o 
  -2   7   9       15.17       23.69      9.37 o 
  -1   7   9      288.74      279.70     17.18 o 
   0   7   9      205.00      215.94     25.72 o 
   1   7   9        1.51        8.17      8.17 o 
   2   7   9      123.36      123.25     13.23 o 
   3   7   9        0.30        2.94      7.44 o 
   4   7   9        5.92       -3.03      8.54 o 
   5   7   9       35.69       30.21      9.18 o 
   6   7   9        7.99        8.35      8.63 o 
   7   7   9        4.95        7.16      9.09 o 
   8   7   9        1.40        5.69      9.92 o 
   9   7   9       17.29       25.34     10.93 o 
  -9   8   9        2.04       14.14     10.28 o 
  -8   8   9        3.27       13.31     10.01 o 
  -7   8   9       17.96       28.10     10.19 o 
  -6   8   9       53.69       69.14     10.84 o 
  -5   8   9       18.31       38.20      9.27 o 
  -4   8   9      414.38      367.44     20.77 o 
  -3   8   9       43.29       33.70     10.56 o 
  -2   8   9      215.36      236.82     15.80 o 
  -1   8   9       18.17       16.07      9.64 o 
   0   8   9        1.09        7.88      7.30 o 
   1   8   9      213.90      230.94     16.53 o 
   2   8   9      112.21      132.70     14.42 o 
   3   8   9        7.91       24.51      8.54 o 
   4   8   9       15.07        0.00     11.75 o 
   5   8   9        0.14        3.58      8.81 o 
   6   8   9       10.01        7.44      8.91 o 
   7   8   9        6.34       -2.94      9.73 o 
  -7   9   9        0.92        7.07     10.56 o 
  -6   9   9        4.25        9.64     10.01 o 
  -5   9   9       22.35       27.09     10.47 o 
  -4   9   9        2.47        9.09     10.10 o 
  -3   9   9        0.02       -4.41     10.01 o 
  -2   9   9       42.61       42.88     11.39 o 
  -1   9   9      164.45      219.15     17.18 o 
   0   9   9       27.51       36.99      7.45 o 
   1   9   9        9.72        0.92     10.37 o 
   2   9   9        0.95       16.16      8.54 o 
   3   9   9        0.16       -7.34      9.73 o 
   4   9   9        0.01       10.47      9.00 o 
   5   9   9       13.82        7.90      9.46 o 
  -4  10   9        1.73        9.18     11.02 o 
  -3  10   9        0.55       26.07      8.26 o 
  -2  10   9       32.06       53.44     12.85 o 
  -1  10   9        0.26        5.88      9.64 o 
   0  10   9       10.38        9.69      8.01 o 
   1  10   9        3.03       -2.02     10.83 o 
   2  10   9        0.23        5.05      9.55 o 
 -14   0  10       30.35       26.35     10.38 o 
 -13   0  10        0.03       -4.59      8.81 o 
 -12   0  10        5.53       -9.82      9.82 o 
 -11   0  10       15.64       18.36      9.00 o 
 -10   0  10      232.41      251.17     16.90 o 
  -9   0  10      365.66      378.85     17.74 o 
  -8   0  10       14.38       18.91      6.98 o 
  -7   0  10      503.46      461.03     17.20 o 
  -6   0  10       27.02       29.29      6.61 o 
  -5   0  10     1712.03     1667.09     29.02 o 
  -4   0  10     4169.59     4423.60     43.89 o 
  -3   0  10     1101.63     1183.07     22.14 o 
  -2   0  10     2375.13     2383.78     30.90 o 
  -1   0  10     3020.50     2949.66     33.98 o 
   0   0  10     3978.74     3802.03     50.29 o 
   1   0  10     1318.29     1356.78     23.64 o 
   2   0  10     1012.35     1061.36     21.48 o 
   3   0  10       88.26       83.30      7.99 o 
   4   0  10       15.81       23.05      5.23 o 
   5   0  10      121.19       99.66      9.37 o 
   6   0  10      556.73      599.49     20.33 o 
   7   0  10      725.86      696.60     23.83 o 
   8   0  10      124.76      119.03     11.85 o 
   9   0  10      107.89      111.77     13.32 o 
  10   0  10      385.19      474.10     22.24 o 
  11   0  10        6.29       -9.92     11.66 o 
  12   0  10        4.10       12.85      9.73 o 
 -14   1  10        0.71       11.20      9.64 o 
 -13   1  10        9.66       14.87      8.45 o 
 -12   1  10       41.42       47.56     11.48 o 
 -11   1  10       15.31       26.99      8.17 o 
 -10   1  10        0.10        9.09      6.89 o 
  -9   1  10       47.36       65.01      9.64 o 
  -8   1  10      169.11      176.74     13.14 o 
  -7   1  10       26.06       41.59      7.35 o 
  -6   1  10        3.36       12.49      6.52 o 
  -5   1  10       28.48       26.90      6.70 o 
  -4   1  10        9.93       23.23      4.87 o 
  -3   1  10      449.65      410.18     13.80 o 
  -2   1  10      154.92      127.71      8.54 o 
  -1   1  10     2012.05     1966.13     28.53 o 
   0   1  10       28.77       40.26     11.52 o 
   1   1  10      249.13      273.07     11.12 o 
   2   1  10       86.14       68.15      7.35 o 
   3   1  10      157.36      166.83      9.92 o 
   4   1  10       43.93       29.02      6.34 o 
   5   1  10       53.30       51.33      7.62 o 
   6   1  10      206.32      210.39     13.14 o 
   7   1  10     1351.28     1376.65     32.54 o 
   8   1  10      157.00      210.43     14.60 o 
   9   1  10      261.89      245.95     16.54 o 
  10   1  10       16.81        5.78      9.27 o 
  11   1  10        1.09       16.34      9.18 o 
  12   1  10        0.20       -1.01      9.09 o 
 -13   2  10        5.13        2.85      9.73 o 
 -12   2  10        5.61        4.32      8.72 o 
 -11   2  10       64.48       60.97     10.74 o 
 -10   2  10       14.61       16.62      7.07 o 
  -9   2  10      108.69      107.18     11.20 o 
  -8   2  10      292.42      281.93     15.07 o 
  -7   2  10       99.68       92.58      8.82 o 
  -6   2  10      230.62      242.12     12.77 o 
  -5   2  10        1.36       -6.15      6.15 o 
  -4   2  10        0.96       -3.03      4.68 o 
  -3   2  10        4.07       16.34      3.86 o 
  -2   2  10      289.96      287.63     12.13 o 
  -1   2  10        5.04       -4.22      5.78 o 
   0   2  10       35.28       39.87      8.59 o 
   1   2  10      712.71      760.32     19.06 o 
   2   2  10       18.44       28.46      4.77 o 
   3   2  10      432.19      468.90     15.82 o 
   4   2  10      157.76      195.76     10.93 o 
   5   2  10      497.85      504.50     18.12 o 
   6   2  10       35.68       31.59      7.44 o 
   7   2  10       43.80       41.60      9.64 o 
   8   2  10       11.30       19.65      8.91 o 
   9   2  10       92.43       72.46     12.58 o 
  10   2  10        7.56        8.45      9.18 o 
  11   2  10       20.55       31.49     10.10 o 
  12   2  10       27.77       36.45     10.83 o 
 -13   3  10       32.23       15.70     11.94 o 
 -12   3  10        0.00       10.74      8.81 o 
 -11   3  10       38.89       23.05     10.19 o 
 -10   3  10       24.51       15.06      8.91 o 
  -9   3  10      264.36      240.81     16.91 o 
  -8   3  10       62.08       53.08      8.17 o 
  -7   3  10       44.28       55.83      8.26 o 
  -6   3  10      350.96      384.86     16.27 o 
  -5   3  10       10.79       13.96      4.96 o 
  -4   3  10        0.55        2.30      4.87 o 
  -3   3  10      124.99      108.85      8.27 o 
  -2   3  10      396.71      388.50     14.34 o 
  -1   3  10      106.84       89.00      8.63 o 
   0   3  10      139.54      134.47      9.74 o 
   1   3  10        3.32        6.15      4.77 o 
   2   3  10      152.61      128.42      8.82 o 
   3   3  10        2.96       10.28      4.77 o 
   4   3  10        4.92       -4.77      5.97 o 
   5   3  10       52.51       51.15      8.45 o 
   6   3  10      188.19      195.85     13.41 o 
   7   3  10      337.09      296.37     16.54 o 
   8   3  10      350.38      308.77     18.20 o 
   9   3  10       50.39       52.16     11.75 o 
  10   3  10       13.43        3.49      9.55 o 
  11   3  10       11.45        5.69     10.19 o 
 -13   4  10        1.09       -4.04      9.46 o 
 -12   4  10        0.79       -5.69      9.73 o 
 -11   4  10       80.91      104.78     13.32 o 
 -10   4  10       23.42       19.92     10.19 o 
  -9   4  10      112.76       96.15     12.58 o 
  -8   4  10      252.55      235.94     15.62 o 
  -7   4  10       28.63       24.52      7.44 o 
  -6   4  10        0.41        1.74      6.52 o 
  -5   4  10       15.45       18.64      5.14 o 
  -4   4  10        7.97        0.55      5.69 o 
  -3   4  10       59.73       52.71      7.99 o 
  -2   4  10      172.81      183.18     11.02 o 
  -1   4  10      139.22      158.09     10.38 o 
   0   4  10     2088.07     2189.95     24.76 o 
   1   4  10        1.81       10.37      4.87 o 
   2   4  10       79.97       89.17      8.82 o 
   3   4  10       41.89       39.94      6.79 o 
   4   4  10        1.01       -5.97      5.97 o 
   5   4  10       42.81       33.24      9.09 o 
   6   4  10       21.79       31.86      8.17 o 
   7   4  10       88.62       81.82     10.65 o 
   8   4  10        5.95       -5.42      8.54 o 
   9   4  10       20.08       27.91      9.18 o 
  10   4  10        0.35        2.75      8.26 o 
  11   4  10        1.13        4.04      9.73 o 
 -12   5  10        1.64        9.92      8.35 o 
 -11   5  10       61.86       59.87     12.95 o 
 -10   5  10        0.17        1.74      8.17 o 
  -9   5  10       73.15       51.33     11.57 o 
  -8   5  10        3.86        4.41      6.98 o 
  -7   5  10        0.00        6.15      6.61 o 
  -6   5  10       10.93        0.00      6.52 o 
  -5   5  10       10.69       13.96      7.25 o 
  -4   5  10      387.11      411.26     17.28 o 
  -3   5  10        2.34       10.65      5.88 o 
  -2   5  10        3.27       -0.55      6.15 o 
  -1   5  10      126.63      102.23     10.56 o 
   0   5  10      195.21      181.39      8.80 o 
   1   5  10       24.44       28.28      6.34 o 
   2   5  10       47.68       65.47      8.91 o 
   3   5  10       32.82       28.83      7.80 o 
   4   5  10       47.32       46.92      8.26 o 
   5   5  10      282.72      292.56     16.91 o 
   6   5  10       30.63       33.88      8.26 o 
   7   5  10       90.73       76.68     11.57 o 
   8   5  10       32.31       48.39      9.73 o 
   9   5  10        1.62        9.92      7.90 o 
  10   5  10        9.99       -1.93     10.28 o 
 -11   6  10        0.05        3.95     11.02 o 
 -10   6  10       32.24       59.77     10.01 o 
  -9   6  10        1.04        0.83      8.17 o 
  -8   6  10        5.31       10.47      8.63 o 
  -7   6  10       88.71       88.34     12.21 o 
  -6   6  10       79.50       88.52     11.30 o 
  -5   6  10        0.14       10.19      7.16 o 
  -4   6  10      320.46      326.41     17.46 o 
  -3   6  10        0.57       -0.64      6.33 o 
  -2   6  10       18.18       12.40      8.08 o 
  -1   6  10      530.41      554.03     20.32 o 
   0   6  10       12.42       23.08      4.90 o 
   1   6  10       50.90       47.75      8.26 o 
   2   6  10      281.23      259.39     16.26 o 
   3   6  10       97.42      100.74     11.48 o 
   4   6  10       47.71       67.58     10.47 o 
   5   6  10      246.77      220.95     16.26 o 
   6   6  10        1.07       -1.56      8.81 o 
   7   6  10        5.37        6.70      6.98 o 
   8   6  10        0.88        5.42      8.26 o 
   9   6  10        9.99      -11.84     11.84 o 
 -10   7  10       14.93       37.92      9.92 o 
  -9   7  10        0.00      -10.65     10.65 o 
  -8   7  10      147.81      138.68     15.89 o 
  -7   7  10       16.05       14.23      9.55 o 
  -6   7  10      214.26      206.04     16.53 o 
  -5   7  10       48.35       29.66     10.65 o 
  -4   7  10        7.89        9.55      7.71 o 
  -3   7  10      259.03      278.47     18.28 o 
  -2   7  10       17.70       37.92      8.26 o 
  -1   7  10       36.41       39.76      9.73 o 
   0   7  10       79.29       47.05     37.83 o 
   1   7  10       58.59       33.42     10.47 o 
   2   7  10      199.67      198.51     14.88 o 
   3   7  10        9.48        3.03      8.81 o 
   4   7  10        1.15        8.63      7.44 o 
   5   7  10      223.44      181.43     15.71 o 
   6   7  10       44.73       49.58     11.57 o 
   7   7  10       34.34       39.67     10.83 o 
   8   7  10        2.55        9.82      9.55 o 
  -8   8  10       19.80       33.15     10.56 o 
  -7   8  10       12.81       12.95      9.46 o 
  -6   8  10       40.34       57.66     11.29 o 
  -5   8  10       97.94       92.29     12.95 o 
  -4   8  10       12.27       26.44      9.37 o 
  -3   8  10        3.01       19.37      8.45 o 
  -2   8  10        0.59       -2.39      8.35 o 
  -1   8  10       42.04       41.14     10.93 o 
   0   8  10      174.19      189.56     15.75 o 
   1   8  10      131.82      140.88     14.51 o 
   2   8  10        4.32       -4.13      9.46 o 
   3   8  10       30.78       33.05      9.82 o 
   4   8  10        7.86       12.30      9.18 o 
   5   8  10        4.94       -1.84      9.73 o 
   6   8  10        1.00      -10.47     10.47 o 
   7   8  10        8.48        8.08     10.65 o 
  -6   9  10       26.41       20.75     12.03 o 
  -5   9  10        3.81       -2.85     10.10 o 
  -4   9  10       30.35       29.84     11.66 o 
  -3   9  10        4.06       10.01     11.38 o 
  -2   9  10      207.89      237.91     17.36 o 
  -1   9  10        9.00        3.58      9.73 o 
   0   9  10       26.02       31.60      7.98 o 
   1   9  10        0.79        8.17      9.27 o 
   2   9  10       22.73       10.19     10.83 o 
   3   9  10       17.24       15.24     10.56 o 
   4   9  10        9.57       11.75     10.47 o 
   5   9  10        0.68       14.23      8.72 o 
  -2  10  10        1.47        1.01     10.56 o 
  -1  10  10       33.44       40.40     13.04 o 
   0  10  10       72.21       79.48     10.67 o 
   1  10  10        9.35        2.02     11.02 o 
 -13   1  11        1.16       -8.54      9.46 o 
 -12   1  11       38.64       48.76     10.28 o 
 -11   1  11       19.20       31.86      7.71 o 
 -10   1  11       38.04       37.00      9.82 o 
  -9   1  11       33.65       45.73      8.08 o 
  -8   1  11      181.88      171.60     12.86 o 
  -7   1  11       31.35       38.29      7.53 o 
  -6   1  11      459.71      376.37     16.83 o 
  -5   1  11      962.60      845.49     22.02 o 
  -4   1  11     1467.71     1399.01     26.77 o 
  -3   1  11      158.45      160.40      9.65 o 
  -2   1  11       76.25       60.89      6.52 o 
  -1   1  11       18.60       12.40      6.06 o 
   0   1  11      406.80      385.34      9.72 o 
   1   1  11      303.06      274.39     11.86 o 
   2   1  11        0.70        4.41      4.87 o 
   3   1  11        1.96        0.92      4.77 o 
   4   1  11       12.21        9.64      5.69 o 
   5   1  11      238.21      232.19     13.41 o 
   6   1  11       83.17       84.03     11.94 o 
   7   1  11        4.84        5.23      9.00 o 
   8   1  11       23.00        4.32      8.45 o 
   9   1  11        1.68       15.79      7.53 o 
  10   1  11        5.18       20.66      8.72 o 
  11   1  11       20.15       49.03     11.02 o 
 -13   2  11        3.41       -1.01      8.81 o 
 -12   2  11       11.68       -0.92     10.37 o 
 -11   2  11        3.71        3.21      6.79 o 
 -10   2  11        8.08       15.61      7.16 o 
  -9   2  11       36.78       58.67      8.26 o 
  -8   2  11        1.56       -7.44      7.44 o 
  -7   2  11      165.27      147.43     12.40 o 
  -6   2  11        3.43        1.56      5.42 o 
  -5   2  11      256.41      263.83     14.15 o 
  -4   2  11      210.94      252.49     12.22 o 
  -3   2  11       92.81       91.66      7.53 o 
  -2   2  11        1.90        4.68      4.41 o 
  -1   2  11        0.97       -0.46      4.59 o 
   0   2  11      521.63      521.61     11.55 o 
   1   2  11       26.55       29.11      5.60 o 
   2   2  11      360.82      385.39     14.80 o 
   3   2  11        1.81        3.95      5.14 o 
   4   2  11        6.27       -1.10      6.24 o 
   5   2  11      489.33      461.14     18.30 o 
   6   2  11       51.52       48.39      8.45 o 
   7   2  11      985.91      915.19     28.63 o 
   8   2  11      216.38      206.05     14.97 o 
   9   2  11       66.99       77.41     11.85 o 
  10   2  11       24.21       37.92      9.46 o 
  11   2  11        0.02        0.00      7.44 o 
 -13   3  11       11.90       16.99     10.37 o 
 -12   3  11        5.66        0.92      9.36 o 
 -11   3  11        2.00       -2.57      9.18 o 
 -10   3  11        0.85       -2.30      8.17 o 
  -9   3  11       71.88       62.90     11.57 o 
  -8   3  11        2.14       -0.64      7.34 o 
  -7   3  11      126.50       98.09     11.30 o 
  -6   3  11       56.27       61.71      7.44 o 
  -5   3  11       15.39       14.87      6.43 o 
  -4   3  11        0.06       -0.55      5.14 o 
  -3   3  11       14.42       13.86      5.23 o 
  -2   3  11       18.95       23.32      6.52 o 
  -1   3  11        8.16       13.40      4.87 o 
   0   3  11      194.63      210.78      8.05 o 
   1   3  11       80.87       90.83      8.36 o 
   2   3  11      106.37      120.13      9.83 o 
   3   3  11       49.81       42.15      8.17 o 
   4   3  11       94.17       80.91      9.37 o 
   5   3  11       13.68        4.87      7.90 o 
   6   3  11       77.86       75.76     10.56 o 
   7   3  11       11.05       14.14      8.36 o 
   8   3  11       12.64       18.45      7.99 o 
   9   3  11      118.27      135.74     12.95 o 
  10   3  11       48.84       41.96     12.21 o 
  11   3  11        2.05       11.94      8.72 o 
 -12   4  11        2.52        3.86      8.72 o 
 -11   4  11        0.37       -2.66      9.64 o 
 -10   4  11      118.74      117.37     12.95 o 
  -9   4  11       24.72       22.04      9.09 o 
  -8   4  11       61.52       52.07      9.18 o 
  -7   4  11      222.06      207.62     13.96 o 
  -6   4  11       29.13       42.88      6.79 o 
  -5   4  11        0.14       -5.23      5.78 o 
  -4   4  11      121.11      126.38     10.38 o 
  -3   4  11        0.38        0.00      5.51 o 
  -2   4  11      278.90      263.47     13.42 o 
  -1   4  11       38.90       33.24      7.53 o 
   0   4  11      387.99      419.35     19.26 o 
   1   4  11       79.38       76.50      9.18 o 
   2   4  11      164.58      182.80     11.48 o 
   3   4  11       15.69       18.36      5.51 o 
   4   4  11        3.28       -0.64      6.15 o 
   5   4  11      384.56      410.57     19.30 o 
   6   4  11      162.73      155.05     12.49 o 
   7   4  11      162.86      146.78     14.14 o 
   8   4  11        0.04       -0.83      7.71 o 
   9   4  11        1.59        0.00      8.08 o 
  10   4  11        8.22       -4.77     10.74 o 
 -12   5  11       10.53        1.01     10.01 o 
 -11   5  11       29.13       41.50     12.30 o 
 -10   5  11       49.78       47.29     11.39 o 
  -9   5  11      123.13       97.81     14.14 o 
  -8   5  11       47.50       33.42      9.73 o 
  -7   5  11       15.71       15.70      7.53 o 
  -6   5  11       19.08       20.84      7.53 o 
  -5   5  11      129.91      156.69     12.40 o 
  -4   5  11       42.86       59.78      8.91 o 
  -3   5  11       11.23       10.65      6.79 o 
  -2   5  11        0.87       -6.98      6.98 o 
  -1   5  11      913.29      962.99     25.96 o 
   0   5  11       41.77       42.76      6.06 o 
   1   5  11      287.52      269.06     15.16 o 
   2   5  11       21.84       10.38      8.36 o 
   3   5  11      130.18      131.25     12.22 o 
   4   5  11       18.92       22.68      8.26 o 
   5   5  11        6.67       -2.85      8.17 o 
   6   5  11       72.62       56.66     10.38 o 
   7   5  11       19.44       26.72      7.53 o 
   8   5  11        7.53       11.29      8.26 o 
   9   5  11        3.79       12.21      7.99 o 
  10   5  11        0.66        3.03      9.09 o 
 -11   6  11       58.28       44.44     12.21 o 
 -10   6  11       19.40       20.75     11.20 o 
  -9   6  11       38.32       28.19      9.27 o 
  -8   6  11        0.01       -4.96      7.90 o 
  -7   6  11      219.53      196.95     16.54 o 
  -6   6  11      137.77      148.14     14.33 o 
  -5   6  11      236.58      270.28     16.54 o 
  -4   6  11       30.62       49.67      9.00 o 
  -3   6  11      113.60      117.74     11.85 o 
  -2   6  11       15.73       14.97      7.90 o 
  -1   6  11      257.78      268.47     15.80 o 
   0   6  11      104.86       96.45      8.04 o 
   1   6  11       52.78       66.02     10.28 o 
   2   6  11       19.09       21.03      8.17 o 
   3   6  11     1024.55     1025.78     30.66 o 
   4   6  11       73.98       56.75     10.19 o 
   5   6  11       38.92       52.06     10.10 o 
   6   6  11      218.58      192.72     15.80 o 
   7   6  11       34.01       10.47     10.93 o 
   8   6  11       14.21        5.60      9.46 o 
   9   6  11        4.69       16.07      9.09 o 
 -10   7  11        1.95        4.04      8.91 o 
  -9   7  11        0.57       -0.92     10.74 o 
  -8   7  11       22.58       35.44     11.02 o 
  -7   7  11        4.21       -3.40      9.27 o 
  -6   7  11       44.48       40.22     11.94 o 
  -5   7  11       13.57       22.04      9.18 o 
  -4   7  11       58.00       51.05     10.28 o 
  -3   7  11        5.67        0.73      7.99 o 
  -2   7  11       36.40       33.70     10.38 o 
  -1   7  11       13.87        6.52      8.81 o 
   0   7  11       18.57       25.64      6.79 o 
   1   7  11        3.93        7.44      7.90 o 
   2   7  11      103.74       95.88     13.68 o 
   3   7  11        7.10        7.90      8.08 o 
   4   7  11        5.67       10.65      9.18 o 
   5   7  11        0.04       -9.27      9.27 o 
   6   7  11        3.87        4.50      9.36 o 
   7   7  11        0.24       -1.93     10.65 o 
   8   7  11        1.28        7.07      9.00 o 
  -8   8  11       28.13       14.97     12.12 o 
  -7   8  11       18.78       29.56      9.09 o 
  -6   8  11        0.49       -1.84      9.36 o 
  -5   8  11        6.04       -4.41     10.19 o 
  -4   8  11        0.39       12.85      9.27 o 
  -3   8  11       80.64       83.66     12.95 o 
  -2   8  11       20.96        9.09     10.47 o 
  -1   8  11      130.81      155.12     13.87 o 
   0   8  11       92.49       94.32      9.60 o 
   1   8  11        0.89       -9.36      9.36 o 
   2   8  11       22.21       35.81     10.01 o 
   3   8  11        4.65        6.15      9.46 o 
   4   8  11       23.18        5.42     10.01 o 
   5   8  11       54.78       53.07     11.94 o 
   6   8  11       65.98       47.66     14.42 o 
  -6   9  11       23.17       11.20     12.67 o 
  -5   9  11       14.10       11.84     12.03 o 
  -4   9  11       19.11        2.85     12.30 o 
  -3   9  11        0.09       -2.85     10.19 o 
  -2   9  11       17.38       20.47     10.38 o 
  -1   9  11        7.50        8.35     10.74 o 
   0   9  11        1.92       -7.26      7.26 o 
   1   9  11       86.03       55.37     13.41 o 
   2   9  11       20.32       23.96     11.02 o 
   3   9  11       29.75       50.04     10.93 o 
   4   9  11       21.17       33.42     11.75 o 
 -13   0  12       11.94       17.44     10.37 o 
 -12   0  12        6.49       17.81      8.54 o 
 -11   0  12      197.32      215.31     16.07 o 
 -10   0  12       14.86        3.76      8.72 o 
  -9   0  12      276.30      286.39     16.81 o 
  -8   0  12       11.08        5.05      6.79 o 
  -7   0  12      362.72      393.21     17.10 o 
  -6   0  12      793.17      816.67     22.64 o 
  -5   0  12      104.19      109.02      9.74 o 
  -4   0  12      376.22      394.87     15.26 o 
  -3   0  12        0.01        1.38      4.87 o 
  -2   0  12      143.28      102.33      8.54 o 
  -1   0  12       19.29        6.06      5.42 o 
   0   0  12      442.51      426.52     19.27 o 
   1   0  12     1309.13     1269.72     25.93 o 
   2   0  12       90.90       92.21      8.36 o 
   3   0  12      529.59      515.54     18.03 o 
   4   0  12       24.81       22.04      6.98 o 
   5   0  12       63.43       52.99      8.72 o 
   6   0  12     1625.97     1612.70     35.24 o 
   7   0  12      505.75      479.64     21.05 o 
   8   0  12       13.25       24.06      9.27 o 
   9   0  12       83.98      107.35     13.59 o 
  10   0  12      200.15      209.24     18.10 o 
  11   0  12        6.60       17.54     10.93 o 
 -13   1  12        0.73        0.00      9.55 o 
 -12   1  12       25.78       28.65     11.84 o 
 -11   1  12       75.16       90.36     12.12 o 
 -10   1  12        0.75       -8.17      8.17 o 
  -9   1  12       40.21       35.99      8.91 o 
  -8   1  12       55.55       50.87      9.55 o 
  -7   1  12        4.28        5.23      5.97 o 
  -6   1  12      351.36      318.67     15.07 o 
  -5   1  12        0.20       -2.02      5.42 o 
  -4   1  12       49.08       44.54      7.90 o 
  -3   1  12      596.79      564.97     17.67 o 
  -2   1  12       15.79       18.27      5.33 o 
  -1   1  12      298.65      279.15     12.59 o 
   0   1  12       36.13       44.66      5.18 o 
   1   1  12      154.55      116.58      9.28 o 
   2   1  12       93.20       82.57      9.18 o 
   3   1  12        0.23        0.55      4.87 o 
   4   1  12      142.22      157.25     10.75 o 
   5   1  12       17.73       24.70      7.07 o 
   6   1  12     1564.46     1486.66     34.22 o 
   7   1  12        0.23        2.11      8.26 o 
   8   1  12       12.14        2.30      9.00 o 
   9   1  12        4.69       -4.96      7.80 o 
  10   1  12        1.40        0.92      7.71 o 
  11   1  12        0.27       -3.95     10.28 o 
 -13   2  12        6.85        5.97      8.81 o 
 -12   2  12        0.39       -0.92      8.91 o 
 -11   2  12        4.81       14.32      8.91 o 
 -10   2  12        0.52        0.00      7.34 o 
  -9   2  12       19.83       29.84      8.17 o 
  -8   2  12       57.36       59.60      9.92 o 
  -7   2  12       57.30       63.64      8.45 o 
  -6   2  12       69.79       69.33      9.00 o 
  -5   2  12      109.02      113.61     10.19 o 
  -4   2  12      112.54      111.59      9.74 o 
  -3   2  12       44.58       51.79      7.44 o 
  -2   2  12      196.82      171.54     11.12 o 
  -1   2  12      107.29      101.86      9.55 o 
   0   2  12      508.15      513.29     27.59 o 
   1   2  12        6.80        0.92      5.42 o 
   2   2  12      196.11      206.81     12.13 o 
   3   2  12       15.90       21.21      5.78 o 
   4   2  12       86.16       86.14      9.46 o 
   5   2  12      218.61      211.49     13.96 o 
   6   2  12        6.20       -5.23      8.45 o 
   7   2  12      416.12      363.98     19.76 o 
   8   2  12       59.51       44.99     10.65 o 
   9   2  12       19.87       21.12      8.54 o 
  10   2  12        4.80        2.75      7.99 o 
  11   2  12       45.19       74.01     12.76 o 
 -12   3  12        6.73       16.99      9.00 o 
 -11   3  12       21.73       21.76     10.47 o 
 -10   3  12        1.15       12.85      7.25 o 
  -9   3  12       26.94       18.55      8.91 o 
  -8   3  12        2.52       17.17      6.34 o 
  -7   3  12        0.05       -7.16      7.16 o 
  -6   3  12       11.65        7.16      6.89 o 
  -5   3  12      273.81      288.26     14.61 o 
  -4   3  12      340.19      329.42     14.71 o 
  -3   3  12        0.27        4.68      4.50 o 
  -2   3  12      328.02      310.58     14.34 o 
  -1   3  12       78.30       93.76      8.54 o 
   0   3  12        4.97        5.09      7.76 o 
   1   3  12       11.56        9.82      5.42 o 
   2   3  12       62.52       58.50      7.99 o 
   3   3  12      378.85      385.61     17.01 o 
   4   3  12       11.13       16.16      6.98 o 
   5   3  12      812.81      829.43     25.22 o 
   6   3  12       16.28        0.00      8.45 o 
   7   3  12        2.68       -5.97      7.71 o 
   8   3  12       79.81       81.54     11.20 o 
   9   3  12        5.56        6.15      7.80 o 
  10   3  12        0.08       10.47      7.34 o 
 -12   4  12       28.93       51.33     12.30 o 
 -11   4  12       14.41       18.27      9.82 o 
 -10   4  12       10.73        5.05     10.74 o 
  -9   4  12        1.07       -9.00      9.00 o 
  -8   4  12      145.83      168.35     13.50 o 
  -7   4  12       52.67       37.65     10.47 o 
  -6   4  12       21.17       10.93      8.17 o 
  -5   4  12      303.46      266.49     15.16 o 
  -4   4  12        4.18        9.92      6.34 o 
  -3   4  12        3.25        5.05      5.78 o 
  -2   4  12       41.09       33.61      8.26 o 
  -1   4  12      333.82      326.47     15.99 o 
   0   4  12      243.47      245.69      9.72 o 
   1   4  12       86.76       86.88      9.64 o 
   2   4  12        6.15       -4.04      6.52 o 
   3   4  12       35.07       23.87      7.71 o 
   4   4  12        1.54        5.78      7.34 o 
   5   4  12       83.85       83.84     10.01 o 
   6   4  12        1.50        8.81      6.70 o 
   7   4  12        1.72        2.39      6.89 o 
   8   4  12        0.01       -7.62      7.90 o 
   9   4  12       38.33       42.24     10.93 o 
  10   4  12       11.37       -2.02     10.74 o 
 -11   5  12      116.17      117.27     16.25 o 
 -10   5  12       60.66       33.33     13.31 o 
  -9   5  12       40.96       33.70     10.83 o 
  -8   5  12        1.75       -9.92      9.92 o 
  -7   5  12        7.33       10.37      7.53 o 
  -6   5  12        3.86       14.69      6.34 o 
  -5   5  12       53.06       47.38     10.93 o 
  -4   5  12      187.19      171.41     14.05 o 
  -3   5  12       51.11       55.46      8.45 o 
  -2   5  12      230.03      209.84     14.88 o 
  -1   5  12      234.43      241.17     14.79 o 
   0   5  12      144.29      142.84      8.31 o 
   1   5  12      403.88      420.99     18.29 o 
   2   5  12       24.17       20.57      8.54 o 
   3   5  12      375.11      359.54     18.57 o 
   4   5  12       82.62       77.41     11.57 o 
   5   5  12       26.96       27.55      8.63 o 
   6   5  12       50.76       47.47     10.47 o 
   7   5  12        8.60       23.69      7.62 o 
   8   5  12       14.56       16.34      9.46 o 
   9   5  12        3.40       -9.73     10.74 o 
 -10   6  12        4.35       -0.92      8.81 o 
  -9   6  12        1.16        6.34      9.00 o 
  -8   6  12        6.51       29.93      8.35 o 
  -7   6  12       31.04       26.72     10.93 o 
  -6   6  12       27.91       39.30      8.54 o 
  -5   6  12        0.64       -8.81      8.81 o 
  -4   6  12       54.97       51.24     10.47 o 
  -3   6  12        1.28        1.38      8.54 o 
  -2   6  12       16.01       15.70      8.54 o 
  -1   6  12       41.61       40.68      9.73 o 
   0   6  12       71.49       79.59      7.62 o 
   1   6  12        0.08        0.73      7.80 o 
   2   6  12        6.36       12.85      7.44 o 
   3   6  12       12.66        6.70      9.82 o 
   4   6  12       36.35       41.78     11.20 o 
   5   6  12       18.50       13.04     10.28 o 
   6   6  12        0.92       -2.57      8.54 o 
   7   6  12        0.18        9.09      7.34 o 
   8   6  12       88.93      135.26     13.50 o 
  -9   7  12        0.31        6.89      9.73 o 
  -8   7  12        2.27        0.00     10.01 o 
  -7   7  12       22.15       17.81      9.09 o 
  -6   7  12       50.42       51.05     11.57 o 
  -5   7  12      333.64      290.64     19.85 o 
  -4   7  12        0.00       11.84      8.17 o 
  -3   7  12       48.26       47.29      9.55 o 
  -2   7  12        1.54        8.45      8.35 o 
  -1   7  12      269.71      288.21     18.01 o 
   0   7  12      450.59      457.88     23.67 o 
   1   7  12        1.00       -3.86      7.44 o 
   2   7  12      177.33      179.75     15.43 o 
   3   7  12        0.11       11.48      7.90 o 
   4   7  12      144.03      139.14     15.25 o 
   5   7  12       91.40       79.43     13.96 o 
   6   7  12        9.76        9.36      9.36 o 
   7   7  12       79.28      111.11     14.14 o 
  -7   8  12       44.82       38.20     11.84 o 
  -6   8  12        1.16        6.61      9.82 o 
  -5   8  12       33.61        7.25     12.67 o 
  -4   8  12       58.31       72.54     12.95 o 
  -3   8  12       24.84       24.33     11.02 o 
  -2   8  12       46.38       47.93     10.56 o 
  -1   8  12      113.26      115.07     13.59 o 
   0   8  12       64.36       66.39      8.64 o 
   1   8  12        1.35       -0.83      8.17 o 
   2   8  12       96.61      100.28     13.87 o 
   3   8  12       38.88       46.55     11.75 o 
   4   8  12       85.12      100.09     14.23 o 
   5   8  12        5.90       21.67      9.55 o 
  -5   9  12       26.34       26.35     11.75 o 
  -4   9  12      110.11      101.75     14.97 o 
  -3   9  12       17.15        3.86     12.49 o 
  -2   9  12       23.20       20.20     11.66 o 
  -1   9  12        8.07        8.63     10.83 o 
   0   9  12        8.71       14.41      8.03 o 
   1   9  12        3.98        3.86     10.56 o 
   2   9  12       14.85        5.97      9.37 o 
   3   9  12        0.12        2.02     10.37 o 
 -13   1  13        0.22       15.06      7.99 o 
 -12   1  13       39.02       52.70     10.74 o 
 -11   1  13       39.14       45.08     10.83 o 
 -10   1  13       10.52        3.12      8.26 o 
  -9   1  13       46.15       43.34      9.83 o 
  -8   1  13      361.76      338.85     18.38 o 
  -7   1  13      139.69      135.75     12.12 o 
  -6   1  13        5.37       16.80      6.89 o 
  -5   1  13       15.57       13.59      7.07 o 
  -4   1  13       30.33       42.33      6.70 o 
  -3   1  13      220.63      232.37     12.68 o 
  -2   1  13      248.52      211.44     12.22 o 
  -1   1  13        2.20        3.86      5.05 o 
   0   1  13       64.60       61.25      5.55 o 
   1   1  13       67.30       76.68      8.26 o 
   2   1  13      528.08      538.41     18.85 o 
   3   1  13      267.91      238.36     13.88 o 
   4   1  13       68.52       88.16      9.64 o 
   5   1  13        3.83       13.22      7.34 o 
   6   1  13      283.15      277.58     17.27 o 
   7   1  13       12.04       21.30      8.45 o 
   8   1  13       65.14       71.07     11.20 o 
   9   1  13       26.75       26.90     10.47 o 
  10   1  13       32.90       37.65     10.01 o 
  11   1  13       36.74       27.64     11.57 o 
 -13   2  13        2.80      -10.28     10.28 o 
 -12   2  13       23.99       27.36     10.28 o 
 -11   2  13        0.23       13.04      7.25 o 
 -10   2  13        5.83       12.85      7.99 o 
  -9   2  13        0.01        8.17      8.26 o 
  -8   2  13       21.29       33.70      8.45 o 
  -7   2  13        0.04        0.00      7.16 o 
  -6   2  13       40.17       32.32      8.17 o 
  -5   2  13        6.30        4.50      6.98 o 
  -4   2  13       39.72       33.88      7.99 o 
  -3   2  13        0.14        0.00      5.51 o 
  -2   2  13        9.57        7.07      5.33 o 
  -1   2  13      230.25      249.47     13.97 o 
   0   2  13      556.38      603.12     20.10 o 
   1   2  13        4.81        7.35      6.34 o 
   2   2  13        8.42       13.04      6.06 o 
   3   2  13       23.21       28.00      7.07 o 
   4   2  13      108.69      114.25     11.30 o 
   5   2  13      391.02      372.89     17.92 o 
   6   2  13        0.00       -8.72      8.72 o 
   7   2  13       93.42       78.52     12.31 o 
   8   2  13        1.14       -8.45      8.45 o 
   9   2  13       69.94       62.90     11.02 o 
  10   2  13        2.38        0.92      8.54 o 
 -12   3  13       30.55       57.39     10.10 o 
 -11   3  13       17.24       17.08      9.37 o 
 -10   3  13        1.75       -9.55      9.55 o 
  -9   3  13        0.10       -6.15      7.25 o 
  -8   3  13        1.95       -8.63      8.81 o 
  -7   3  13       16.24       10.74      8.54 o 
  -6   3  13        0.02        3.12      6.52 o 
  -5   3  13        0.46       -7.44      7.44 o 
  -4   3  13        2.24       -1.74      6.61 o 
  -3   3  13        9.89       24.33      5.97 o 
  -2   3  13       32.22       30.85      6.79 o 
  -1   3  13       61.32       55.47      8.36 o 
   0   3  13      104.13      102.79      6.65 o 
   1   3  13        2.45       -5.69      5.69 o 
   2   3  13      225.19      225.28     13.51 o 
   3   3  13        7.97        1.84      6.34 o 
   4   3  13      362.65      336.56     17.83 o 
   5   3  13       43.62       50.50     10.47 o 
   6   3  13      101.31       92.85     11.11 o 
   7   3  13        8.14       18.09      8.17 o 
   8   3  13        3.78        0.00      7.80 o 
   9   3  13        2.87       -4.59     10.10 o 
  10   3  13        0.88       -5.97     11.11 o 
 -12   4  13        0.50       -3.03     10.37 o 
 -11   4  13       14.37       19.83      9.09 o 
 -10   4  13       11.61       -3.49      9.64 o 
  -9   4  13       25.94       29.38     10.01 o 
  -8   4  13       11.59       13.77      8.81 o 
  -7   4  13        1.55       -6.61      6.61 o 
  -6   4  13      100.28       83.94     12.12 o 
  -5   4  13       65.49       72.09     10.28 o 
  -4   4  13       98.75       95.79     11.11 o 
  -3   4  13      142.64      130.80     11.48 o 
  -2   4  13       14.15       11.75      7.71 o 
  -1   4  13       62.69       70.80      9.55 o 
   0   4  13       38.08       47.98      5.39 o 
   1   4  13       49.31       53.07      8.72 o 
   2   4  13       71.71       69.24     10.56 o 
   3   4  13      130.19      132.90     12.49 o 
   4   4  13      151.73      115.18     13.04 o 
   5   4  13       13.27       12.39      8.17 o 
   6   4  13        9.04        6.98      9.18 o 
   7   4  13       63.63       63.08     10.47 o 
   8   4  13        1.01       -8.45      8.45 o 
   9   4  13        0.05        0.00      8.17 o 
 -11   5  13       44.05       57.85     11.66 o 
 -10   5  13        2.77        9.27      8.72 o 
  -9   5  13       11.80       23.50     10.10 o 
  -8   5  13        0.00        1.65      7.90 o 
  -7   5  13        4.78        8.54      8.17 o 
  -6   5  13       65.73       62.35     11.11 o 
  -5   5  13      132.99      129.04     13.32 o 
  -4   5  13        4.19       -4.04      7.25 o 
  -3   5  13       99.58       98.72     10.56 o 
  -2   5  13      168.90      157.44     12.68 o 
  -1   5  13       26.17       18.00      8.72 o 
   0   5  13       45.96       55.41     10.47 o 
   1   5  13      132.37      106.63     12.95 o 
   2   5  13        3.59        3.40      8.35 o 
   3   5  13      414.28      390.91     18.75 o 
   4   5  13      214.81      223.59     15.07 o 
   5   5  13        0.10       -7.07      7.34 o 
   6   5  13       46.91       30.76     11.20 o 
   7   5  13       49.98       64.64     11.66 o 
   8   5  13        3.81        2.85      8.54 o 
   9   5  13        0.02       26.35      9.36 o 
 -10   6  13       20.36       25.89     10.47 o 
  -9   6  13        0.10       -4.68      9.82 o 
  -8   6  13        0.53       -4.41      9.27 o 
  -7   6  13        6.48       26.07      8.54 o 
  -6   6  13       23.35        1.56     10.28 o 
  -5   6  13        1.65        6.15      8.26 o 
  -4   6  13      415.40      420.21     20.31 o 
  -3   6  13        1.94       -8.54      8.54 o 
  -2   6  13      217.30      226.91     15.71 o 
  -1   6  13      226.84      240.14     15.80 o 
   0   6  13       60.98       70.02     13.73 o 
   1   6  13      138.96      123.72     13.68 o 
   2   6  13       25.62       12.76     11.29 o 
   3   6  13       55.07       33.42     11.11 o 
   4   6  13      133.10      126.56     14.14 o 
   5   6  13       27.83       50.22     10.38 o 
   6   6  13       23.59       12.58     10.38 o 
   7   6  13        6.16       20.02      8.26 o 
   8   6  13        0.61        9.09     10.65 o 
  -9   7  13        8.58       16.25     11.02 o 
  -8   7  13       11.57       -5.78     10.83 o 
  -7   7  13        3.91        6.43      8.81 o 
  -6   7  13        0.15      -10.65     10.65 o 
  -5   7  13      110.99      130.13     13.78 o 
  -4   7  13        8.49       14.05      9.92 o 
  -3   7  13       62.75       67.12     11.48 o 
  -2   7  13       68.17       38.38     13.31 o 
  -1   7  13        0.67        7.16      9.64 o 
   0   7  13      110.56      143.97     13.87 o 
   1   7  13       86.36       94.31     13.59 o 
   2   7  13      236.90      209.82     16.17 o 
   3   7  13        9.39       12.03     10.19 o 
   4   7  13        0.01        6.24      7.25 o 
   5   7  13        0.72        8.35      9.55 o 
   6   7  13        5.01       -2.94      9.46 o 
  -7   8  13        9.37        5.05     11.02 o 
  -6   8  13      153.10      178.08     16.26 o 
  -5   8  13       26.63       35.81     12.30 o 
  -4   8  13      171.91      171.66     17.27 o 
  -3   8  13        5.98       34.25      9.92 o 
  -2   8  13       27.34       28.46     11.84 o 
  -1   8  13       25.43       34.61      9.55 o 
   0   8  13        1.23        4.27      6.05 o 
   1   8  13        4.26        1.84     10.47 o 
   2   8  13        2.37        8.35      9.18 o 
   3   8  13        0.35        2.85     10.56 o 
   4   8  13       21.14       15.70     10.93 o 
   5   8  13        0.12       -6.15      9.36 o 
  -4   9  13        3.55       11.20     11.66 o 
  -3   9  13      100.79      112.40     15.52 o 
  -2   9  13       10.16       14.87     10.47 o 
  -1   9  13        1.66       14.87      8.17 o 
   0   9  13       30.50       20.04      8.48 o 
   1   9  13        1.34        7.07      9.64 o 
 -12   0  14        0.09      -10.74     10.74 o 
 -11   0  14      173.31      187.37     15.89 o 
 -10   0  14       75.91       55.01     12.12 o 
  -9   0  14        2.86        0.73      8.45 o 
  -8   0  14       13.34       24.33      8.36 o 
  -7   0  14      437.36      463.21     19.49 o 
  -6   0  14      852.80      810.55     24.76 o 
  -5   0  14      159.14      149.73     12.22 o 
  -4   0  14      233.13      227.31     13.14 o 
  -3   0  14       16.53       11.66      6.06 o 
  -2   0  14       68.54       70.34      8.17 o 
  -1   0  14      276.84      228.00     13.42 o 
   0   0  14     1001.21     1070.34     22.11 o 
   1   0  14       22.99       25.80      7.44 o 
   2   0  14       18.40       13.96      6.89 o 
   3   0  14      478.51      458.35     19.31 o 
   4   0  14      394.79      404.35     18.02 o 
   5   0  14      794.14      794.09     25.58 o 
   6   0  14        6.32       14.32      7.71 o 
   7   0  14        0.29       10.83      6.89 o 
   8   0  14      229.04      232.14     17.64 o 
   9   0  14       21.49       26.17      9.82 o 
  10   0  14        1.07       -1.01     10.10 o 
 -12   1  14        7.69       18.18      9.36 o 
 -11   1  14        6.60       -0.92      9.09 o 
 -10   1  14        5.33        9.00      7.90 o 
  -9   1  14       27.96       51.42     10.38 o 
  -8   1  14       56.40       50.60     11.29 o 
  -7   1  14        3.38        5.88      7.25 o 
  -6   1  14       28.91       40.68      7.80 o 
  -5   1  14      665.92      625.69     21.90 o 
  -4   1  14      356.47      361.23     16.36 o 
  -3   1  14       50.06       60.33      7.81 o 
  -2   1  14        7.91        1.56      6.43 o 
  -1   1  14       14.43       10.47      7.07 o 
   0   1  14      238.67      241.87      9.51 o 
   1   1  14       12.61        7.07      6.34 o 
   2   1  14       44.05       36.27      7.90 o 
   3   1  14      138.18      157.80     12.58 o 
   4   1  14      385.80      373.36     18.47 o 
   5   1  14      346.32      332.40     18.38 o 
   6   1  14        0.20       -3.58      9.09 o 
   7   1  14       85.15       84.94     11.48 o 
   8   1  14        1.16       -1.65      7.90 o 
   9   1  14        6.47        0.92      8.35 o 
  10   1  14        3.51       -4.96      9.36 o 
 -12   2  14        0.49        2.94      9.64 o 
 -11   2  14       24.96       15.33     10.10 o 
 -10   2  14        4.37        3.31      8.63 o 
  -9   2  14        7.14       -7.90      7.90 o 
  -8   2  14        5.02        7.90      7.07 o 
  -7   2  14        6.82        7.44      7.53 o 
  -6   2  14       16.14       15.24      8.26 o 
  -5   2  14       48.34       43.98      8.36 o 
  -4   2  14       37.72       26.54      7.53 o 
  -3   2  14       15.58       11.20      6.34 o 
  -2   2  14        0.01       -0.55      5.14 o 
  -1   2  14       64.24       56.75      8.82 o 
   0   2  14        8.70        6.34      6.34 o 
   1   2  14      446.40      426.97     17.84 o 
   2   2  14      117.92      117.93     11.02 o 
   3   2  14      115.01      111.96     11.39 o 
   4   2  14      321.49      296.36     16.54 o 
   5   2  14       46.25       49.22     10.28 o 
   6   2  14       59.38       60.15     10.38 o 
   7   2  14       16.85        0.83      9.18 o 
   8   2  14        3.68        0.83      8.72 o 
   9   2  14        0.08       -1.84      8.45 o 
  10   2  14       45.19       55.18     13.31 o 
 -12   3  14        9.03        0.00     10.74 o 
 -11   3  14       47.66       39.12     10.93 o 
 -10   3  14        2.80       16.43      9.27 o 
  -9   3  14        7.72       12.85      8.72 o 
  -8   3  14       12.39       12.03      7.99 o 
  -7   3  14        0.66       -7.80      7.80 o 
  -6   3  14       62.00       55.37     10.93 o 
  -5   3  14        8.36        8.26      7.53 o 
  -4   3  14      200.96      261.91     14.61 o 
  -3   3  14        3.15       13.04      5.78 o 
  -2   3  14      278.63      256.47     14.61 o 
  -1   3  14        1.52        3.49      6.06 o 
   0   3  14       16.95       13.46      4.83 o 
   1   3  14       13.77        9.55      6.15 o 
   2   3  14        6.81        7.44      8.36 o 
   3   3  14      135.18       94.60     12.03 o 
   4   3  14      258.98      236.49     15.34 o 
   5   3  14      187.66      183.53     15.06 o 
   6   3  14       60.18       68.87     10.38 o 
   7   3  14        2.00        1.65      8.45 o 
   8   3  14       14.08        9.82      9.73 o 
   9   3  14        0.08      -10.10     10.10 o 
 -11   4  14       11.21        4.87     10.93 o 
 -10   4  14      101.91       97.16     14.60 o 
  -9   4  14        1.51        2.57      7.90 o 
  -8   4  14        7.62       11.20      7.90 o 
  -7   4  14        7.31       18.00      7.99 o 
  -6   4  14       36.02       44.90      9.27 o 
  -5   4  14       87.50       78.98     10.29 o 
  -4   4  14      113.43      102.31     11.30 o 
  -3   4  14      180.58      171.13     13.69 o 
  -2   4  14      752.87      712.82     24.66 o 
  -1   4  14      125.24      115.82     11.11 o 
   0   4  14      352.24      362.55     12.25 o 
   1   4  14       91.99       78.70     10.84 o 
   2   4  14        0.61       -2.02      7.90 o 
   3   4  14       43.98       38.84      9.00 o 
   4   4  14        4.76        2.94      7.71 o 
   5   4  14       39.72       44.62      9.55 o 
   6   4  14        0.03        3.31      8.91 o 
   7   4  14        0.15       -8.63      8.63 o 
   8   4  14        9.02       -2.85      9.82 o 
   9   4  14        1.71        3.03      9.64 o 
 -10   5  14        1.94        0.92     10.28 o 
  -9   5  14        0.00        6.33      9.46 o 
  -8   5  14        0.06        9.36      8.81 o 
  -7   5  14        0.00        5.69      7.99 o 
  -6   5  14       82.85       56.94     11.66 o 
  -5   5  14       94.22       92.94     12.67 o 
  -4   5  14        3.45       12.12      8.17 o 
  -3   5  14       30.69       40.40      9.00 o 
  -2   5  14       22.06       38.47      7.90 o 
  -1   5  14       36.76       50.59      9.18 o 
   0   5  14       15.08        4.37      7.94 o 
   1   5  14      151.69      164.41     14.14 o 
   2   5  14       11.92       -5.78      9.64 o 
   3   5  14      295.47      300.91     18.93 o 
   4   5  14      217.75      196.86     16.08 o 
   5   5  14        1.91       20.66      7.62 o 
   6   5  14        1.62        0.00      8.81 o 
   7   5  14       26.40       44.53     10.65 o 
   8   5  14        1.42        5.97      8.35 o 
  -9   6  14        4.51       23.32      9.18 o 
  -8   6  14        9.81       21.12      9.27 o 
  -7   6  14        6.24        0.00      9.82 o 
  -6   6  14       53.15       82.82     10.74 o 
  -5   6  14        0.69        4.87      8.81 o 
  -4   6  14        0.47       -9.46      9.46 o 
  -3   6  14      131.64      138.50     13.50 o 
  -2   6  14       41.36       49.12     10.47 o 
  -1   6  14       38.97       43.61     11.02 o 
   0   6  14       83.06       70.75      9.55 o 
   1   6  14       30.60       34.71     10.47 o 
   2   6  14      139.09      138.59     13.59 o 
   3   6  14       64.21       53.17     11.29 o 
   4   6  14       14.06       -1.74     10.19 o 
   5   6  14        2.45       -7.16      9.46 o 
   6   6  14        0.73       -9.36      9.36 o 
   7   6  14        0.30      -10.65     10.65 o 
  -8   7  14       23.38       19.92     11.57 o 
  -7   7  14        0.49       -8.63     11.29 o 
  -6   7  14       44.06       42.15     12.40 o 
  -5   7  14      149.01      163.85     15.61 o 
  -4   7  14      117.03      137.94     14.14 o 
  -3   7  14        0.22       -3.40      9.55 o 
  -2   7  14        7.99        0.83      9.64 o 
  -1   7  14       41.01       32.50     10.28 o 
   0   7  14        5.55       -0.02      7.12 o 
   1   7  14        0.00        9.36      8.81 o 
   2   7  14        6.23       -1.74     10.37 o 
   3   7  14       68.70       46.74     11.75 o 
   4   7  14        0.24        3.76      8.72 o 
   5   7  14      121.96      142.81     15.70 o 
   6   7  14       25.06       12.21     11.94 o 
  -6   8  14        0.16        5.05      9.46 o 
  -5   8  14        0.04      -10.37     10.37 o 
  -4   8  14       17.55       15.24     11.84 o 
  -3   8  14        2.30       18.73      9.27 o 
  -2   8  14       27.41       27.82     12.67 o 
  -1   8  14        0.18       -0.92      9.82 o 
   0   8  14       93.02      133.59     10.52 o 
   1   8  14       53.25       67.86     14.42 o 
   2   8  14        0.57        4.77      8.81 o 
   3   8  14        4.50       16.80      9.64 o 
   4   8  14       12.92       23.50     10.83 o 
 -12   1  15       10.48      -10.74     10.74 o 
 -11   1  15        1.75       16.53      7.80 o 
 -10   1  15       59.83       39.94     11.57 o 
  -9   1  15        0.07        0.83      7.07 o 
  -8   1  15      279.76      255.24     18.47 o 
  -7   1  15      444.48      397.38     19.40 o 
  -6   1  15      357.05      345.56     18.84 o 
  -5   1  15       71.32       67.31     10.29 o 
  -4   1  15      188.32      186.39     13.14 o 
  -3   1  15       16.82       13.96      6.70 o 
  -2   1  15       69.13       95.05      9.92 o 
  -1   1  15      226.32      176.95     12.68 o 
   0   1  15      143.55      152.93     10.61 o 
   1   1  15        1.67       -6.98      6.98 o 
   2   1  15      162.21      170.94     12.77 o 
   3   1  15       49.63       51.33      9.73 o 
   4   1  15       34.96       11.48      9.64 o 
   5   1  15        1.08       15.15      7.99 o 
   6   1  15        6.31       10.01      8.26 o 
   7   1  15        5.82       12.39      6.52 o 
   8   1  15        2.49        2.66      9.09 o 
   9   1  15       27.24       56.38     10.19 o 
 -12   2  15        4.50       -8.08      9.46 o 
 -11   2  15        0.98       -3.76      9.82 o 
 -10   2  15        0.13       -0.83      7.90 o 
  -9   2  15        6.83        4.04      9.92 o 
  -8   2  15        0.22       -5.33      8.63 o 
  -7   2  15      341.44      368.22     19.30 o 
  -6   2  15        3.62        2.02      6.89 o 
  -5   2  15        6.58       12.85      7.44 o 
  -4   2  15       13.06       20.38      7.07 o 
  -3   2  15       24.68       16.25      7.71 o 
  -2   2  15        3.69       -5.88      6.89 o 
  -1   2  15       88.80       96.89      9.37 o 
   0   2  15       68.68       69.50      6.61 o 
   1   2  15        5.08        4.87      7.80 o 
   2   2  15       29.41       34.80      8.91 o 
   3   2  15      271.42      285.57     16.08 o 
   4   2  15      338.21      323.93     17.92 o 
   5   2  15      474.66      475.44     20.87 o 
   6   2  15        0.30        4.77      7.44 o 
   7   2  15        9.62       20.20      9.00 o 
   8   2  15       45.15       52.52     12.49 o 
   9   2  15        1.21       -9.00      9.00 o 
 -11   3  15        9.84       23.14      9.73 o 
 -10   3  15        1.07       -8.63      8.63 o 
  -9   3  15        1.38       -5.88      7.71 o 
  -8   3  15       17.52       23.69      7.99 o 
  -7   3  15       19.90       14.87      9.00 o 
  -6   3  15        3.29        4.22      8.26 o 
  -5   3  15       31.18       27.73      8.91 o 
  -4   3  15      154.42      151.83     12.12 o 
  -3   3  15        0.11       -2.57      6.98 o 
  -2   3  15      115.44      114.44     10.75 o 
  -1   3  15        7.94       21.85      5.88 o 
   0   3  15       46.78       53.57      6.07 o 
   1   3  15       18.31       32.14      7.62 o 
   2   3  15        7.22       -7.90      7.90 o 
   3   3  15        6.13       -5.51      8.91 o 
   4   3  15       18.20       22.59      8.81 o 
   5   3  15        4.52       10.01      8.08 o 
   6   3  15       63.44       82.73     11.29 o 
   7   3  15       17.95       13.13      9.92 o 
   8   3  15        0.63        0.00      8.26 o 
   9   3  15        0.07       -3.03     10.56 o 
 -11   4  15        2.60       20.11     10.56 o 
 -10   4  15       52.65       32.05     12.12 o 
  -9   4  15       20.27       29.20     10.01 o 
  -8   4  15        0.00       -4.13      7.71 o 
  -7   4  15        2.08        6.34      8.72 o 
  -6   4  15       19.56       11.29      9.82 o 
  -5   4  15        2.23        8.63      7.44 o 
  -4   4  15       49.36       41.05      9.64 o 
  -3   4  15       34.79       23.78      9.09 o 
  -2   4  15       72.78       63.00     10.84 o 
  -1   4  15       72.35       80.90     10.38 o 
   0   4  15        0.70       -5.39      5.39 o 
   1   4  15       17.10       14.51      7.25 o 
   2   4  15       13.71       15.61      8.63 o 
   3   4  15      136.60      154.85     14.14 o 
   4   4  15       67.07       48.67      9.92 o 
   5   4  15      191.62      181.50     14.97 o 
   6   4  15       54.89       36.18     11.02 o 
   7   4  15        0.79       -5.51      8.45 o 
   8   4  15        1.98       -7.80      9.46 o 
 -10   5  15        2.61       -3.95      8.91 o 
  -9   5  15       70.38       79.80     13.41 o 
  -8   5  15       12.04       12.39     10.93 o 
  -7   5  15       98.08      118.19     13.13 o 
  -6   5  15       17.09       20.20      9.09 o 
  -5   5  15       12.79       20.93      8.81 o 
  -4   5  15        9.81       13.59      8.63 o 
  -3   5  15      175.57      209.24     15.89 o 
  -2   5  15       20.25       18.18      8.36 o 
  -1   5  15       83.48       62.35     10.74 o 
   0   5  15       39.71       38.56      7.71 o 
   1   5  15        5.50        7.44      9.92 o 
   2   5  15       36.53       39.02      9.64 o 
   3   5  15       61.46       57.94     12.49 o 
   4   5  15        8.92        0.83      9.73 o 
   5   5  15       35.29       42.60      9.55 o 
   6   5  15       25.72       21.12     10.47 o 
   7   5  15        8.55       26.26      8.45 o 
  -9   6  15        1.29        5.05      9.82 o 
  -8   6  15        2.35        0.00      9.64 o 
  -7   6  15       72.61       86.59     13.87 o 
  -6   6  15       66.53       64.65     12.40 o 
  -5   6  15        2.21        1.65      8.35 o 
  -4   6  15       97.85       91.10     13.68 o 
  -3   6  15        0.30        6.43      7.71 o 
  -2   6  15       38.98       22.31     10.28 o 
  -1   6  15       81.98       52.34     13.22 o 
   0   6  15        2.09       -1.87      7.99 o 
   1   6  15      493.16      517.25     23.62 o 
   2   6  15        5.01      -10.01     10.01 o 
   3   6  15      150.80      155.03     15.06 o 
   4   6  15        9.74        0.00      9.09 o 
   5   6  15       23.63       23.41     10.28 o 
   6   6  15       15.42       18.73     10.83 o 
  -7   7  15       13.44      -11.84     12.58 o 
  -6   7  15       18.01        6.70     12.58 o 
  -5   7  15        1.03       14.78     10.56 o 
  -4   7  15        4.48       -6.34      9.82 o 
  -3   7  15        1.31       -5.33      9.92 o 
  -2   7  15        9.84       12.30      9.92 o 
  -1   7  15        0.53       15.70      9.09 o 
   0   7  15       27.46       37.54      7.49 o 
   1   7  15        1.23        1.84     10.37 o 
   2   7  15       21.38       29.20     10.56 o 
   3   7  15        0.00        2.85      9.36 o 
   4   7  15        0.00       12.67      9.27 o 
   5   7  15        0.30       -9.64      9.64 o 
  -5   8  15       14.55       15.15     12.03 o 
  -4   8  15       58.17       45.54     13.41 o 
  -3   8  15        0.02        9.73      9.46 o 
  -2   8  15       55.54       60.88     13.31 o 
  -1   8  15        0.11       13.50      8.26 o 
   0   8  15      114.03      117.04     16.39 o 
   1   8  15        0.92       -1.93     10.93 o 
   2   8  15       10.03       12.03     10.74 o 
 -12   0  16       35.54       20.29     12.58 o 
 -11   0  16       14.58       16.99     10.38 o 
 -10   0  16        1.77       -6.15      8.81 o 
  -9   0  16      218.82      264.56     17.55 o 
  -8   0  16      190.90      156.89     15.34 o 
  -7   0  16        2.78       13.86      7.80 o 
  -6   0  16      448.50      453.55     20.68 o 
  -5   0  16       15.79       15.15      8.17 o 
  -4   0  16      124.03      119.76     11.66 o 
  -3   0  16        6.99       13.04      7.53 o 
  -2   0  16       95.14       96.70     10.65 o 
  -1   0  16      308.23      322.28     15.81 o 
   0   0  16       24.47       28.64      5.21 o 
   1   0  16      473.26      512.46     19.86 o 
   2   0  16       16.89       33.33      8.08 o 
   3   0  16      707.50      699.86     24.65 o 
   4   0  16      154.03      182.41     14.14 o 
   5   0  16       72.92       62.35     10.84 o 
   6   0  16        8.24        2.48      7.25 o 
   7   0  16        1.52       -2.57      8.08 o 
   8   0  16       33.36       36.27     10.28 o 
   9   0  16        1.12       -4.96     10.10 o 
 -12   1  16        0.89        3.03      9.55 o 
 -11   1  16       19.38       15.24     11.57 o 
 -10   1  16       26.73       27.55      9.27 o 
  -9   1  16       12.55        6.61      7.71 o 
  -8   1  16       73.36       78.70     11.85 o 
  -7   1  16        1.00        9.55      7.71 o 
  -6   1  16       46.69       48.12      9.27 o 
  -5   1  16       16.18       13.31      6.98 o 
  -4   1  16        0.02        7.71      7.25 o 
  -3   1  16       57.86       55.83      8.26 o 
  -2   1  16       22.36       25.34      7.07 o 
  -1   1  16      310.98      345.34     17.18 o 
   0   1  16       12.00        1.43      6.12 o 
   1   1  16        6.03       -1.29      7.07 o 
   2   1  16        5.71       13.86      6.34 o 
   3   1  16        0.27        0.00      6.98 o 
   4   1  16      411.63      401.84     19.49 o 
   5   1  16        0.16        1.56      7.62 o 
   6   1  16        4.41       13.86      8.72 o 
   7   1  16        9.30       13.13      7.90 o 
   8   1  16       13.24       28.10     11.02 o 
   9   1  16        5.82        0.00     10.47 o 
 -11   2  16       11.62       16.53     10.28 o 
 -10   2  16       23.37       31.68      9.64 o 
  -9   2  16       38.51       28.83     10.93 o 
  -8   2  16       28.69       23.96      9.55 o 
  -7   2  16      158.47      160.55     13.50 o 
  -6   2  16       38.17       49.40      9.18 o 
  -5   2  16        0.06       -4.77      7.71 o 
  -4   2  16      142.20      143.19     11.94 o 
  -3   2  16       34.41       36.18      8.45 o 
  -2   2  16      236.15      253.39     14.98 o 
  -1   2  16      331.42      353.72     17.19 o 
   0   2  16       13.02        7.42      5.37 o 
   1   2  16        4.53        0.00      6.89 o 
   2   2  16        7.15        8.17      7.99 o 
   3   2  16      128.24      131.06     13.87 o 
   4   2  16        0.01       -6.70      8.26 o 
   5   2  16       50.54       51.15     10.01 o 
   6   2  16       52.98       50.96     12.12 o 
   7   2  16        3.59        7.99      7.99 o 
   8   2  16       19.76       39.11     10.93 o 
   9   2  16        2.30        6.15     10.01 o 
 -11   3  16       10.64       23.05     10.37 o 
 -10   3  16        1.27       15.88      8.54 o 
  -9   3  16        0.52        2.66      8.72 o 
  -8   3  16       47.96       54.73     11.66 o 
  -7   3  16        8.72       18.82      8.17 o 
  -6   3  16      200.29      187.76     15.06 o 
  -5   3  16        2.76        0.00      7.90 o 
  -4   3  16       72.78       84.02     10.38 o 
  -3   3  16        0.95       -5.42      7.34 o 
  -2   3  16        0.87        0.00      6.79 o 
  -1   3  16       28.56       15.43      8.36 o 
   0   3  16       16.83       11.48      6.10 o 
   1   3  16        6.58       -0.73      7.16 o 
   2   3  16       14.43       10.65      9.00 o 
   3   3  16      600.44      549.71     24.28 o 
   4   3  16        8.67        6.98      7.90 o 
   5   3  16        2.17       18.82      7.44 o 
   6   3  16        1.57       -6.98      8.63 o 
   7   3  16        1.57       12.03      8.81 o 
   8   3  16        0.37       14.78      9.18 o 
 -10   4  16       23.49       29.38     10.47 o 
  -9   4  16        0.20        1.84      8.81 o 
  -8   4  16       63.99       68.04     12.30 o 
  -7   4  16       94.49      105.15     12.58 o 
  -6   4  16        3.29        0.83      8.08 o 
  -5   4  16       28.25       25.16      9.18 o 
  -4   4  16        0.50       -7.90      7.90 o 
  -3   4  16      107.27      128.02     12.21 o 
  -2   4  16        1.21       -7.90      7.90 o 
  -1   4  16        0.68       -7.44      7.44 o 
   0   4  16       50.92       58.58     11.48 o 
   1   4  16        6.35        2.20      7.53 o 
   2   4  16       15.30        5.33     10.01 o 
   3   4  16       64.47       54.09     11.11 o 
   4   4  16        3.50        6.52      8.08 o 
   5   4  16        0.10       -2.57      7.99 o 
   6   4  16        4.61       16.34      8.08 o 
   7   4  16       20.42       28.92      9.46 o 
  -9   5  16        0.75       -9.55      9.55 o 
  -8   5  16        2.17       -9.82      9.82 o 
  -7   5  16       19.68       19.46      9.82 o 
  -6   5  16       10.42       12.67      8.91 o 
  -5   5  16       38.08       40.86      9.00 o 
  -4   5  16       68.27       70.71     11.20 o 
  -3   5  16      106.50      127.84     12.86 o 
  -2   5  16       11.42       18.55      7.80 o 
  -1   5  16      159.36      169.28     14.60 o 
   0   5  16       10.09       14.74      6.49 o 
   1   5  16      241.64      276.79     18.28 o 
   2   5  16       16.45        8.08      9.00 o 
   3   5  16        3.73       17.63      7.25 o 
   4   5  16       11.37       14.87      7.35 o 
   5   5  16       13.90        5.51      9.55 o 
   6   5  16       36.01       40.49     12.95 o 
   7   5  16       31.75       23.41     13.13 o 
  -8   6  16       11.92       18.91      8.81 o 
  -7   6  16        0.99        4.77     10.10 o 
  -6   6  16        0.05        1.84      9.27 o 
  -5   6  16        6.09       16.80      9.00 o 
  -4   6  16       35.02       72.45     10.74 o 
  -3   6  16       17.29        4.22     10.56 o 
  -2   6  16       33.12       37.74     10.56 o 
  -1   6  16       12.26        3.40      9.09 o 
   0   6  16       60.03       69.62     11.29 o 
   1   6  16       13.29        4.32     11.11 o 
   2   6  16       40.58       57.11     10.10 o 
   3   6  16        4.06       10.01      8.81 o 
   4   6  16        0.10       -9.55      9.55 o 
   5   6  16        2.46        8.81      9.46 o 
  -6   7  16        5.50       13.86     10.65 o 
  -5   7  16       20.89        3.86     12.40 o 
  -4   7  16        3.16        9.36      8.54 o 
  -3   7  16       68.71       58.31     12.95 o 
  -2   7  16       18.16       16.53     10.10 o 
  -1   7  16       19.93       21.94     10.01 o 
   0   7  16      141.20      147.62     12.63 o 
   1   7  16       21.22       43.15     10.65 o 
   2   7  16        7.45       10.56      9.36 o 
   3   7  16       28.69       32.50     11.94 o 
   4   7  16       29.69       22.40     13.41 o 
  -3   8  16       42.05       56.93     13.50 o 
  -2   8  16        4.99       13.13     10.19 o 
  -1   8  16       48.59       58.40     13.41 o 
   0   8  16        8.76       12.28      8.32 o 
 -11   1  17       24.55       17.81     11.66 o 
 -10   1  17       23.89       26.90     10.83 o 
  -9   1  17        4.70       13.96     10.19 o 
  -8   1  17       69.34       60.79     13.13 o 
  -7   1  17        6.66       13.22      8.08 o 
  -6   1  17        0.01       -0.73      8.26 o 
  -5   1  17       13.75       27.09      8.08 o 
  -4   1  17       10.44        6.89      8.08 o 
  -3   1  17        0.32        0.64      7.62 o 
  -2   1  17        0.35        9.36      6.61 o 
  -1   1  17       26.30       12.03      9.55 o 
   0   1  17      601.81      566.97     16.06 o 
   1   1  17        3.61       -8.26      8.26 o 
   2   1  17        0.00       -7.90      7.90 o 
   3   1  17       29.68       28.10      8.91 o 
   4   1  17       32.33       34.89     10.28 o 
   5   1  17        1.67       -6.52      7.90 o 
   6   1  17       14.75       21.67      7.44 o 
   7   1  17        4.20        7.34      7.90 o 
   8   1  17        0.02       12.85      9.09 o 
 -11   2  17        6.62       24.24      8.54 o 
 -10   2  17        0.68       -7.53     10.28 o 
  -9   2  17        8.85       -2.66     10.56 o 
  -8   2  17       11.05       18.45      9.55 o 
  -7   2  17        0.00       16.71      7.90 o 
  -6   2  17        4.42        2.30      6.89 o 
  -5   2  17        0.10       -8.26      8.26 o 
  -4   2  17       24.81       17.72      8.72 o 
  -3   2  17      119.79      122.06     12.31 o 
  -2   2  17        1.33       -6.70      6.70 o 
  -1   2  17        4.93        2.02      8.17 o 
   0   2  17       11.66        7.49      5.63 o 
   1   2  17       68.00       50.23     10.84 o 
   2   2  17        4.43        4.41      7.34 o 
   3   2  17        6.28       13.68      8.54 o 
   4   2  17       21.27       26.99      7.90 o 
   5   2  17       51.51       67.77     10.38 o 
   6   2  17       73.66       78.88     12.40 o 
   7   2  17       23.12       28.28     10.28 o 
   8   2  17        4.34        7.07      9.92 o 
 -10   3  17        0.03        0.00     10.65 o 
  -9   3  17        0.15        4.59     10.01 o 
  -8   3  17        2.21       -0.83      9.46 o 
  -7   3  17        3.59       16.53      8.17 o 
  -6   3  17       18.47       27.73      7.44 o 
  -5   3  17        7.14        0.00      8.54 o 
  -4   3  17       25.89       22.95      8.72 o 
  -3   3  17       23.68       22.50      9.09 o 
  -2   3  17       45.92       35.17     10.01 o 
  -1   3  17       14.17       34.43      8.26 o 
   0   3  17       17.23        8.07      6.19 o 
   1   3  17        3.76        8.17      7.62 o 
   2   3  17       32.92       44.07      9.64 o 
   3   3  17       18.92       19.74      9.27 o 
   4   3  17       71.84       77.50     11.20 o 
   5   3  17        5.97       -2.57      8.63 o 
   6   3  17        5.98       19.28      7.90 o 
   7   3  17        0.52        1.01      8.35 o 
 -10   4  17        0.06       -2.02     10.47 o 
  -9   4  17        0.07       -6.70     10.74 o 
  -8   4  17       63.96       65.75     12.49 o 
  -7   4  17        0.56      -10.10     10.10 o 
  -6   4  17        9.73        9.18     10.01 o 
  -5   4  17       67.93       53.99     11.85 o 
  -4   4  17        0.06       -5.51      7.44 o 
  -3   4  17        1.58        9.18      7.80 o 
  -2   4  17        5.70        5.33      7.90 o 
  -1   4  17       49.48       65.38      9.92 o 
   0   4  17       25.81       37.26      6.84 o 
   1   4  17        8.35       18.00      7.62 o 
   2   4  17       35.30       26.54      8.72 o 
   3   4  17       31.09       20.02      9.73 o 
   4   4  17        0.28       -2.57      8.08 o 
   5   4  17       24.36       36.45     10.10 o 
   6   4  17        3.15       22.03      7.34 o 
   7   4  17       11.54        9.18     11.02 o 
  -9   5  17        7.98        5.05     11.66 o 
  -8   5  17       11.00        3.86     10.47 o 
  -7   5  17       13.36       21.30      9.00 o 
  -6   5  17        2.75       -3.58      8.54 o 
  -5   5  17       37.87       30.12     10.28 o 
  -4   5  17       43.71       53.72     11.02 o 
  -3   5  17       11.04       19.74      8.54 o 
  -2   5  17       17.91       31.03      9.92 o 
  -1   5  17       38.51       43.25     10.01 o 
   0   5  17        2.00        4.26      6.48 o 
   1   5  17      342.78      342.19     20.31 o 
   2   5  17       10.30       22.31      8.54 o 
   3   5  17        5.37        7.07      7.35 o 
   4   5  17        4.14        8.35      9.73 o 
   5   5  17       21.56       14.51     10.47 o 
   6   5  17        3.00        1.01      9.64 o 
  -7   6  17       20.95       19.83     11.75 o 
  -6   6  17       97.09      108.09     14.23 o 
  -5   6  17       52.59       67.67     12.03 o 
  -4   6  17       82.84       84.30     13.41 o 
  -3   6  17        8.06        2.66      9.18 o 
  -2   6  17       17.86       24.79     10.56 o 
  -1   6  17      121.74      110.39     14.51 o 
   0   6  17        1.48       -7.12      7.12 o 
   1   6  17        9.54       21.76      9.92 o 
   2   6  17       34.18       38.93     10.38 o 
   3   6  17        2.04       -7.62      9.55 o 
   4   6  17        0.29       13.86      9.46 o 
  -5   7  17        4.64       13.04      9.92 o 
  -4   7  17       19.50       21.67     10.93 o 
  -3   7  17       10.18        4.87      9.46 o 
  -2   7  17       10.25       16.34     11.02 o 
  -1   7  17        0.57       -0.92      9.64 o 
   0   7  17       99.43       88.45     10.25 o 
   1   7  17        4.42       15.70      8.91 o 
   2   7  17        1.55        2.02      8.63 o 
 -10   0  18        1.05       -6.79     11.29 o 
  -9   0  18       36.88       37.28     10.83 o 
  -8   0  18      177.33      177.09     16.07 o 
  -7   0  18        5.76        0.00      9.00 o 
  -6   0  18       25.80       43.80      8.81 o 
  -5   0  18       10.68        6.06      8.72 o 
  -4   0  18       37.95       41.69      9.09 o 
  -3   0  18       35.01       40.86     10.19 o 
  -2   0  18      212.63      213.22     15.43 o 
  -1   0  18        2.83        2.85      7.07 o 
   0   0  18        2.99       15.20      5.02 o 
   1   0  18      269.81      292.72     18.10 o 
   2   0  18        1.49       -0.73      8.81 o 
   3   0  18      187.35      185.18     16.72 o 
   4   0  18        3.25       -6.61      8.45 o 
   5   0  18       10.93       -3.49     10.19 o 
   6   0  18       38.66       63.91     10.38 o 
   7   0  18       16.15       25.25      7.62 o 
 -10   1  18        4.87       -2.94     12.03 o 
  -9   1  18       25.03        1.84     11.94 o 
  -8   1  18       16.05       18.18      9.64 o 
  -7   1  18      134.29      126.01     12.86 o 
  -6   1  18       98.95       93.76     13.22 o 
  -5   1  18       34.52       25.07      9.73 o 
  -4   1  18       73.08       79.71      9.92 o 
  -3   1  18       10.23       24.61      7.44 o 
  -2   1  18       22.08       13.59      9.46 o 
  -1   1  18        7.46       -1.47      7.99 o 
   0   1  18        0.59       -6.72      6.72 o 
   1   1  18      277.00      270.95     17.09 o 
   2   1  18      262.99      237.86     16.81 o 
   3   1  18       31.23       19.01     10.28 o 
   4   1  18      140.56      138.96     14.14 o 
   5   1  18        0.67       -3.49      8.08 o 
   6   1  18        1.46       -3.67     10.19 o 
   7   1  18        4.41       -4.87     10.19 o 
 -10   2  18        1.54       10.93      9.00 o 
  -9   2  18       30.50       23.32     11.66 o 
  -8   2  18       19.77       31.86      9.92 o 
  -7   2  18        5.49        5.88      8.08 o 
  -6   2  18        1.24       -7.25      8.26 o 
  -5   2  18        7.63        6.98      7.71 o 
  -4   2  18        0.07       -8.35      8.35 o 
  -3   2  18        0.61       -7.44      7.99 o 
  -2   2  18        0.16        5.14      6.52 o 
  -1   2  18      196.12      195.75     14.88 o 
   0   2  18       51.59       48.05      7.37 o 
   1   2  18       10.48       12.12      9.00 o 
   2   2  18      182.98      193.72     16.90 o 
   3   2  18        5.46       22.68      8.35 o 
   4   2  18        2.07        8.45      8.45 o 
   5   2  18       85.54      102.21     13.32 o 
   6   2  18       15.12       27.18     11.20 o 
   7   2  18       17.32       12.95     10.93 o 
 -10   3  18        1.15        1.01     10.65 o 
  -9   3  18       16.59        8.63      9.92 o 
  -8   3  18       74.61       64.00     14.33 o 
  -7   3  18       10.03        4.32     10.65 o 
  -6   3  18       69.25       56.11     12.49 o 
  -5   3  18       28.67       21.85      8.54 o 
  -4   3  18       41.42       37.83      8.81 o 
  -3   3  18        0.13       -9.27      9.27 o 
  -2   3  18       53.33       70.52      9.64 o 
  -1   3  18        0.01       -2.30      8.26 o 
   0   3  18        5.08        6.11      5.39 o 
   1   3  18      349.82      327.96     19.76 o 
   2   3  18      145.32      131.52     14.33 o 
   3   3  18       30.82       33.61      8.91 o 
   4   3  18       51.67       50.87     11.48 o 
   5   3  18        0.56       -1.84     10.47 o 
   6   3  18       20.07       12.58     10.65 o 
  -9   4  18       25.15       22.13     10.65 o 
  -8   4  18       56.29       61.25     14.60 o 
  -7   4  18        1.38        6.43      9.00 o 
  -6   4  18       12.37       -1.74     10.01 o 
  -5   4  18       83.07       73.28     13.41 o 
  -4   4  18       35.02       29.93      9.55 o 
  -3   4  18        9.57       11.48      8.81 o 
  -2   4  18      119.34      106.90     13.59 o 
  -1   4  18       28.40       25.07     10.56 o 
   0   4  18       41.65       42.53      7.05 o 
   1   4  18        5.58       -3.31      9.18 o 
   2   4  18        0.23        1.74      8.17 o 
   3   4  18        2.90       -7.99      9.55 o 
   4   4  18        0.10        0.92      7.90 o 
   5   4  18        0.74        7.71      8.91 o 
   6   4  18        4.60        8.08      9.09 o 
  -8   5  18        0.00        6.06      9.27 o 
  -7   5  18       17.05       18.45     10.10 o 
  -6   5  18        5.47        1.84     10.37 o 
  -5   5  18        1.02       13.59      9.00 o 
  -4   5  18       15.97        2.66     10.10 o 
  -3   5  18        5.14       -8.72     10.28 o 
  -2   5  18        0.61       -4.32      7.99 o 
  -1   5  18        3.69       16.43      8.81 o 
   0   5  18       21.84       24.82      8.26 o 
   1   5  18       42.68       38.20     12.76 o 
   2   5  18       26.60       39.11      9.00 o 
   3   5  18        2.84       -1.84     10.19 o 
   4   5  18        1.79       -3.86     10.19 o 
   5   5  18       25.00       25.43     10.93 o 
  -6   6  18       14.94        7.99     12.30 o 
  -5   6  18       38.57       50.59     12.58 o 
  -4   6  18        1.62        8.54      9.46 o 
  -3   6  18        0.74        8.45      9.64 o 
  -2   6  18        0.94       25.16      8.08 o 
  -1   6  18        3.44       -6.52     10.65 o 
   0   6  18       39.83       23.45     21.16 o 
   1   6  18       15.64       14.32     11.39 o 
   2   6  18        0.97        1.93      9.09 o 
   3   6  18        0.04       -1.01     10.65 o 
  -3   7  18        0.65       -6.06     10.56 o 
  -2   7  18       46.16       51.51     13.41 o 
  -1   7  18        8.63        6.06     11.57 o 
   0   7  18        3.33        4.98      6.68 o 
 -10   1  19      162.20      165.69     19.20 o 
  -9   1  19      107.18       79.80     15.24 o 
  -8   1  19        4.55       -2.75      9.36 o 
  -7   1  19        2.10       10.47      9.55 o 
  -6   1  19       39.91       28.46     10.74 o 
  -5   1  19       12.01        6.52      7.71 o 
  -4   1  19       12.30       22.04      8.36 o 
  -3   1  19        9.57       17.08      8.81 o 
  -2   1  19       36.51       49.22      9.73 o 
  -1   1  19       19.90       26.17      8.54 o 
   0   1  19       51.55       55.87     10.10 o 
   1   1  19       10.08        3.95      9.46 o 
   2   1  19       13.56       18.73      8.91 o 
   3   1  19        3.86        1.65      8.91 o 
   4   1  19        0.23       -1.74     10.28 o 
   5   1  19       51.98       49.95     11.29 o 
   6   1  19       12.68        7.80     11.02 o 
  -9   2  19       85.44       68.60     14.97 o 
  -8   2  19        7.75        6.52     10.47 o 
  -7   2  19        8.57       13.31      8.26 o 
  -6   2  19        2.54        0.83      8.17 o 
  -5   2  19        0.31        6.61      7.90 o 
  -4   2  19        7.31       -8.81      8.81 o 
  -3   2  19       59.93       86.50     11.66 o 
  -2   2  19       35.32       49.58      9.73 o 
  -1   2  19       53.62       44.17     11.85 o 
   0   2  19        6.70        8.30     10.74 o 
   1   2  19      186.30      179.57     16.17 o 
   2   2  19      296.54      275.63     19.20 o 
   3   2  19       30.10        6.89     10.83 o 
   4   2  19        3.34       -7.25     10.93 o 
   5   2  19       69.76       63.18     13.31 o 
   6   2  19        0.26        3.95      9.27 o 
  -9   3  19       10.01        2.02     10.28 o 
  -8   3  19        1.17        1.93      8.91 o 
  -7   3  19        1.90       -0.92      9.73 o 
  -6   3  19       81.13       71.81     13.68 o 
  -5   3  19        4.36       24.05      8.63 o 
  -4   3  19       20.94       17.63      8.63 o 
  -3   3  19        1.42       -9.18      9.18 o 
  -2   3  19       43.80       47.47     10.19 o 
  -1   3  19       18.54        8.17     10.19 o 
   0   3  19        0.11       -7.09     11.57 o 
   1   3  19       42.17       37.10     11.20 o 
   2   3  19        3.97        2.57      9.55 o 
   3   3  19        1.35        0.92      7.99 o 
   4   3  19       73.21       60.51     13.68 o 
   5   3  19        4.31        7.80     10.19 o 
   6   3  19       19.00        1.01     11.57 o 
  -8   4  19        0.00       -3.03     10.28 o 
  -7   4  19        1.74       15.42      9.64 o 
  -6   4  19        0.98        7.44      8.26 o 
  -5   4  19        7.76        0.92      9.64 o 
  -4   4  19        4.32        0.92      9.46 o 
  -3   4  19        0.04       -0.83      7.62 o 
  -2   4  19       60.75       61.98     11.75 o 
  -1   4  19        0.45       -3.40      7.71 o 
   0   4  19        0.41        2.65      5.51 o 
   1   4  19       27.79       36.36     12.21 o 
   2   4  19       30.68       35.44     11.66 o 
   3   4  19       21.79       39.39     10.74 o 
   4   4  19       14.58       27.27     10.01 o 
   5   4  19        4.23       -8.17     11.02 o 
  -7   5  19        3.34       12.21     10.01 o 
  -6   5  19        9.01        6.89     10.01 o 
  -5   5  19       23.18       29.66     12.85 o 
  -4   5  19        0.92        0.92      9.73 o 
  -3   5  19       15.10       36.91      8.63 o 
  -2   5  19        3.56       -3.67      9.64 o 
  -1   5  19        0.75       -2.75      9.09 o 
   0   5  19        0.03       -2.26      6.72 o 
   1   5  19        2.74        2.85      8.45 o 
   2   5  19       18.30       17.35     10.01 o 
   3   5  19        0.38        1.01      9.73 o 
  -5   6  19       24.44       32.69     12.85 o 
  -4   6  19       44.08       40.03     13.41 o 
  -3   6  19        5.01       -3.95     10.37 o 
  -2   6  19        2.12       -6.89     11.20 o 
  -1   6  19       68.49       67.77     15.52 o 
   0   6  19       39.77       48.45     11.34 o 
   1   6  19        2.54        7.07      9.92 o 
  -9   0  20       12.32       31.12     11.29 o 
  -8   0  20       13.45       -5.69     11.48 o 
  -7   0  20        6.95       13.77      8.26 o 
  -6   0  20       21.83       19.37      9.55 o 
  -5   0  20        3.27       -7.71      8.54 o 
  -4   0  20       30.08       45.08     10.65 o 
  -3   0  20       24.44       32.14      9.73 o 
  -2   0  20        1.14       -0.83      9.18 o 
  -1   0  20       58.35       74.56      9.83 o 
   0   0  20       13.44       23.96     10.74 o 
   1   0  20      106.65       93.58     13.96 o 
   2   0  20       19.04       25.16      9.46 o 
   3   0  20       73.60       66.30     13.22 o 
   4   0  20       14.28       38.19     10.19 o 
   5   0  20       18.10        4.87     10.93 o 
  -9   1  20        1.00       21.21     10.65 o 
  -8   1  20        0.51        1.93     10.37 o 
  -7   1  20        0.24      -10.83     10.83 o 
  -6   1  20        4.88       -0.92      9.73 o 
  -5   1  20        8.12        4.32      8.63 o 
  -4   1  20       37.85       42.05      9.55 o 
  -3   1  20        8.41       -6.61      8.08 o 
  -2   1  20        1.55        5.78      7.90 o 
  -1   1  20       25.82       35.44      9.92 o 
   0   1  20        0.87        2.94      7.07 o 
   1   1  20        0.27       -5.97      8.26 o 
   2   1  20       33.95       40.12     10.19 o 
   3   1  20        1.71       -9.00      9.00 o 
   4   1  20        2.13        7.53      8.35 o 
   5   1  20        0.30       -3.95      8.81 o 
  -8   2  20        2.51       19.65      8.81 o 
  -7   2  20        8.63       -2.85     10.65 o 
  -6   2  20       10.07       14.51      8.54 o 
  -5   2  20        0.09       14.05      7.07 o 
  -4   2  20       14.26       12.95      8.81 o 
  -3   2  20       94.64       99.18     13.50 o 
  -2   2  20        6.50        1.65      8.08 o 
  -1   2  20       18.18       15.98      9.55 o 
   0   2  20        0.54        9.17      5.75 o 
   1   2  20       21.71       32.14     11.66 o 
   2   2  20        7.57        7.16      8.54 o 
   3   2  20       20.93        4.59     11.66 o 
   4   2  20       11.94        2.85     10.65 o 
   5   2  20        7.89       -5.05     12.03 o 
  -8   3  20       19.21       12.12     10.19 o 
  -7   3  20       11.40       11.66     10.37 o 
  -6   3  20        0.23       12.21      7.71 o 
  -5   3  20        7.88        6.34      9.55 o 
  -4   3  20       43.00       59.68     10.74 o 
  -3   3  20        3.05      -10.65     10.65 o 
  -2   3  20       13.45       -2.57      9.64 o 
  -1   3  20       76.43       78.60     12.67 o 
   0   3  20       82.23       87.09      9.77 o 
   1   3  20      116.93      113.23     14.42 o 
   2   3  20        0.13        1.84      9.64 o 
   3   3  20        0.33        4.77      9.27 o 
   4   3  20        2.04       -3.95      7.80 o 
  -7   4  20        0.56      -11.11     11.11 o 
  -6   4  20        0.00       -4.87      8.72 o 
  -5   4  20        0.31        0.92      9.64 o 
  -4   4  20       14.05       10.28      9.92 o 
  -3   4  20       14.07       32.23      9.27 o 
  -2   4  20       52.64       50.32     12.12 o 
  -1   4  20        7.39        1.84     10.37 o 
   0   4  20        2.72       -1.85      8.81 o 
   1   4  20        0.93       -9.92      9.92 o 
   2   4  20       17.34       20.20     10.47 o 
   3   4  20        1.65        9.92      9.92 o 
  -5   5  20       10.43       13.13      9.64 o 
  -4   5  20       13.53       25.71      9.73 o 
  -3   5  20       31.53       26.35     11.29 o 
  -2   5  20       51.56       62.99     13.41 o 
  -1   5  20        0.49       10.65     10.01 o 
   0   5  20        9.25        5.74     11.25 o 
   1   5  20        0.26        5.97     10.37 o 
   2   5  20        0.07        2.02     10.93 o 
  -8   1  21        0.96        2.02     10.01 o 
  -7   1  21        6.96       14.60      9.09 o 
  -6   1  21        0.09        3.76      8.54 o 
  -5   1  21        2.81       -0.92      8.35 o 
  -4   1  21       31.63       43.06     11.02 o 
  -3   1  21       33.76       33.61     10.65 o 
  -2   1  21      145.52      145.20     15.52 o 
  -1   1  21       16.58       25.62     10.10 o 
   0   1  21       26.83       14.80     16.48 o 
   1   1  21       31.68        9.09     10.56 o 
   2   1  21        4.21        2.75     10.10 o 
   3   1  21        0.30        0.92      9.18 o 
   4   1  21        0.10       -4.04      9.55 o 
  -7   2  21        5.30       18.91      9.46 o 
  -6   2  21        4.66       -1.93      9.64 o 
  -5   2  21        0.26       -4.68      9.46 o 
  -4   2  21        2.06       -0.92      8.35 o 
  -3   2  21        6.50       14.41     10.10 o 
  -2   2  21        0.56       -9.00     10.37 o 
  -1   2  21       39.65       45.91     10.01 o 
   0   2  21        1.63       10.72      6.39 o 
   1   2  21        2.30      -10.93     10.93 o 
   2   2  21       60.50       61.71     12.67 o 
   3   2  21       22.91       31.31     10.83 o 
   4   2  21       13.48       20.29      9.73 o 
  -7   3  21        0.24        5.14     11.20 o 
  -6   3  21        0.69       -2.02      8.63 o 
  -5   3  21        5.75       13.50      9.82 o 
  -4   3  21        6.09       22.68      8.63 o 
  -3   3  21       22.49       22.40     10.93 o 
  -2   3  21        7.72        1.84      9.73 o 
  -1   3  21        1.01       -3.76      9.18 o 
   0   3  21        0.10       -8.30      8.30 o 
   1   3  21        0.30       -5.69     10.74 o 
   2   3  21       29.60       24.52     11.02 o 
   3   3  21        1.48      -11.11     11.11 o 
  -5   4  21       16.96       44.25      9.64 o 
  -4   4  21        0.25       10.83      9.00 o 
  -3   4  21        6.84       -4.87     10.19 o 
  -2   4  21       32.78       39.76     11.11 o 
  -1   4  21        0.02       12.67      9.00 o 
   0   4  21        6.68       17.25      7.21 o 
   1   4  21       21.45       10.01     10.56 o 
   2   4  21        0.61       -5.14     10.10 o 
  -2   5  21        9.66       19.46      9.46 o 
  -7   0  22        1.79        0.00      9.36 o 
  -6   0  22        0.48        2.94      9.27 o 
  -5   0  22        1.30       15.52      8.45 o 
  -4   0  22       36.87       46.46     11.20 o 
  -3   0  22        2.93        3.76     10.65 o 
  -2   0  22        8.42      -10.19     10.19 o 
  -1   0  22        0.59       -3.76      8.35 o 
   0   0  22       25.14       24.96      8.38 o 
   1   0  22        5.85        7.71      8.91 o 
   2   0  22        2.36       -4.96     10.56 o 
   3   0  22       20.81       26.44     10.65 o 
  -6   1  22        3.12       -4.04      8.63 o 
  -5   1  22        6.79       15.61     11.11 o 
  -4   1  22        0.62      -10.28     10.28 o 
  -3   1  22       12.40       11.29     10.83 o 
  -2   1  22        0.31      -11.57     11.57 o 
  -1   1  22       51.93       46.19     11.85 o 
   0   1  22       56.66       39.07      8.83 o 
   1   1  22       10.81        0.92     11.94 o 
   2   1  22       74.24       80.35     15.24 o 
   3   1  22       22.73       36.82     11.75 o 
  -6   2  22        4.00       10.19      9.82 o 
  -5   2  22        0.70        0.00     10.01 o 
  -4   2  22        0.68       -1.93      9.46 o 
  -3   2  22       53.36       45.18     13.50 o 
  -2   2  22       15.94        4.77     10.65 o 
  -1   2  22        2.83       15.33     10.47 o 
   0   2  22       82.08       83.52     10.23 o 
   1   2  22        4.55        2.94     10.65 o 
   2   2  22       12.79       19.19      9.64 o 
  -5   3  22        5.82       18.36     10.28 o 
  -4   3  22       14.99       22.04     10.65 o 
  -3   3  22        3.33       13.86      9.18 o 
  -2   3  22       31.96       25.71     12.85 o 
  -1   3  22       96.09      107.81     15.52 o 
   0   3  22       55.10       66.51      8.47 o 
   1   3  22       19.60       34.52     11.29 o 
  -4   1  23        0.26      -10.01     10.01 o 
  -3   1  23        2.00       -4.04     10.28 o 
  -2   1  23        1.34      -11.48     11.48 o 
  -1   1  23        9.88        7.07      9.92 o 
   0   1  23        0.03       -7.59      7.59 o 
  -3   2  23       12.61       18.36     11.20 o 
  -2   2  23       35.46       43.80     12.30 o 
  -1   2  23       48.34       31.68     13.31 o 
                                                 
